# Supplementary material for: Electron attachment to fluorodeoxyglucose: Dissociation dynamics in a molecule of near-zero electron affinity
Source: J Chem Phys. Author manuscript; Available in PMC 2024 Dec 12. (PMC7617131; doi:10.1063/5.0101726)
Supplement: Source data [file EMS193762-supplement-Source_data.xlsx]

## Sheet: 16u
Electron energy / eV	Mean ion intensity / cps	Ion intensity for consecutive runs / cps
-0.3	0.03333	0	0	0	0.3333	0	0	0	0	0	0
-0.27	0.03333	0	0	0	0.3333	0	0	0	0	0	0
-0.24	0	0	0	0	0	0	0	0	0	0	0
-0.21	0.03333	0	0	0	0	0.3333	0	0	0	0	0
-0.18	0	0	0	0	0	0	0	0	0	0	0
-0.15	0	0	0	0	0	0	0	0	0	0	0
-0.12	0	0	0	0	0	0	0	0	0	0	0
-0.09	0.03333	0	0	0.3333	0	0	0	0	0	0	0
-0.06	0	0	0	0	0	0	0	0	0	0	0
-0.03	0.03333	0	0	0	0	0	0	0	0.3333	0	0
0	0	0	0	0	0	0	0	0	0	0	0
0.03	0	0	0	0	0	0	0	0	0	0	0
0.06	0	0	0	0	0	0	0	0	0	0	0
0.09	0	0	0	0	0	0	0	0	0	0	0
0.12	0.03333	0	0	0	0	0.3333	0	0	0	0	0
0.15	0	0	0	0	0	0	0	0	0	0	0
0.18	0.03333	0.3333	0	0	0	0	0	0	0	0	0
0.21	0.06667	0.3333	0.3333	0	0	0	0	0	0	0	0
0.24	0	0	0	0	0	0	0	0	0	0	0
0.27	0.03333	0	0.3333	0	0	0	0	0	0	0	0
0.3	0	0	0	0	0	0	0	0	0	0	0
0.33	0.1	0	0.3333	0	0	0	0.3333	0.3333	0	0	0
0.36	0.06667	0	0.3333	0	0	0	0.3333	0	0	0	0
0.39	0.03333	0	0	0	0	0.3333	0	0	0	0	0
0.42	0.03333	0	0.3333	0	0	0	0	0	0	0	0
0.45	0.03333	0	0	0	0.3333	0	0	0	0	0	0
0.48	0.1333	0	0	0	0.3333	0	0.3333	0	0	0	0.6667
0.51	0.03333	0	0	0	0	0	0	0	0.3333	0	0
0.54	0.06667	0	0.3333	0	0	0	0	0	0.3333	0	0
0.57	0.1333	0	0	0	0	0	0.3333	0.6667	0	0.3333	0
0.6	0	0	0	0	0	0	0	0	0	0	0
0.63	0.06667	0	0	0.3333	0	0.3333	0	0	0	0	0
0.66	0.1	0	0	0.6667	0	0	0	0	0	0.3333	0
0.69	0.03333	0	0	0	0	0	0.3333	0	0	0	0
0.72	0.1	0	0.3333	0	0	0	0.3333	0	0.3333	0	0
0.75	0.06667	0	0	0	0	0	0	0.3333	0.3333	0	0
0.78	0.03333	0	0	0	0	0	0	0.3333	0	0	0
0.81	0.03333	0	0	0	0	0.3333	0	0	0	0	0
0.84	0.06667	0	0	0	0	0	0	0.3333	0	0	0.3333
0.87	0	0	0	0	0	0	0	0	0	0	0
0.9	0.03333	0	0	0	0	0	0	0.3333	0	0	0
0.93	0.03333	0	0	0	0	0	0	0	0	0.3333	0
0.96	0	0	0	0	0	0	0	0	0	0	0
0.99	0.03333	0	0	0.3333	0	0	0	0	0	0	0
1.02	0.1	0	0	0	0.6667	0	0	0	0	0.3333	0
1.05	0	0	0	0	0	0	0	0	0	0	0
1.08	0	0	0	0	0	0	0	0	0	0	0
1.11	0	0	0	0	0	0	0	0	0	0	0
1.14	0.06667	0.3333	0	0	0	0	0	0.3333	0	0	0
1.17	0.06667	0	0	0	0	0.3333	0.3333	0	0	0	0
1.2	0	0	0	0	0	0	0	0	0	0	0
1.23	0	0	0	0	0	0	0	0	0	0	0
1.26	0.1	0	0	0.6667	0	0	0	0	0	0.3333	0
1.29	0.1	0	0.3333	0	0	0	0	0	0	0.6667	0
1.32	0.03333	0	0	0	0	0	0	0.3333	0	0	0
1.35	0	0	0	0	0	0	0	0	0	0	0
1.38	0	0	0	0	0	0	0	0	0	0	0
1.41	0	0	0	0	0	0	0	0	0	0	0
1.44	0.1	0.3333	0	0.6667	0	0	0	0	0	0	0
1.47	0.06667	0	0.3333	0	0	0	0.3333	0	0	0	0
1.5	0	0	0	0	0	0	0	0	0	0	0
1.53	0.03333	0	0	0	0.3333	0	0	0	0	0	0
1.56	0.03333	0	0	0	0	0	0	0	0	0.3333	0
1.59	0.03333	0	0	0	0	0	0	0	0	0.3333	0
1.62	0.03333	0	0	0.3333	0	0	0	0	0	0	0
1.65	0	0	0	0	0	0	0	0	0	0	0
1.68	0	0	0	0	0	0	0	0	0	0	0
1.71	0	0	0	0	0	0	0	0	0	0	0
1.74	0.03333	0	0	0	0.3333	0	0	0	0	0	0
1.77	0.03333	0	0	0.3333	0	0	0	0	0	0	0
1.8	0.03333	0	0	0	0	0	0	0	0	0	0.3333
1.83	0.03333	0	0	0	0	0	0	0	0	0.3333	0
1.86	0.1	0.6667	0	0	0	0	0	0	0	0.3333	0
1.89	0.03333	0	0.3333	0	0	0	0	0	0	0	0
1.92	0.03333	0	0	0	0	0	0	0	0.3333	0	0
1.95	0.03333	0	0	0.3333	0	0	0	0	0	0	0
1.98	0.03333	0	0	0	0	0.3333	0	0	0	0	0
2.01	0	0	0	0	0	0	0	0	0	0	0
2.04	0	0	0	0	0	0	0	0	0	0	0
2.07	0.03333	0.3333	0	0	0	0	0	0	0	0	0
2.1	0.03333	0.3333	0	0	0	0	0	0	0	0	0
2.13	0	0	0	0	0	0	0	0	0	0	0
2.16	0.03333	0	0	0	0	0	0	0	0	0	0.3333
2.19	0	0	0	0	0	0	0	0	0	0	0
2.22	0	0	0	0	0	0	0	0	0	0	0
2.25	0.03333	0	0	0	0	0	0	0	0.3333	0	0
2.28	0.03333	0.3333	0	0	0	0	0	0	0	0	0
2.31	0	0	0	0	0	0	0	0	0	0	0
2.34	0.03333	0.3333	0	0	0	0	0	0	0	0	0
2.37	0	0	0	0	0	0	0	0	0	0	0
2.4	0.1	0	0	0	0	0.3333	0	0.6667	0	0	0
2.43	0	0	0	0	0	0	0	0	0	0	0
2.46	0	0	0	0	0	0	0	0	0	0	0
2.49	0.03333	0	0	0	0	0	0	0.3333	0	0	0
2.52	0	0	0	0	0	0	0	0	0	0	0
2.55	0	0	0	0	0	0	0	0	0	0	0
2.58	0	0	0	0	0	0	0	0	0	0	0
2.61	0	0	0	0	0	0	0	0	0	0	0
2.64	0	0	0	0	0	0	0	0	0	0	0
2.67	0.06667	0	0	0	0	0	0	0.6667	0	0	0
2.7	0	0	0	0	0	0	0	0	0	0	0
2.73	0	0	0	0	0	0	0	0	0	0	0
2.76	0	0	0	0	0	0	0	0	0	0	0
2.79	0.03333	0	0	0	0	0	0.3333	0	0	0	0
2.82	0.06667	0	0.3333	0	0	0	0	0	0	0	0.3333
2.85	0	0	0	0	0	0	0	0	0	0	0
2.88	0	0	0	0	0	0	0	0	0	0	0
2.91	0.03333	0	0.3333	0	0	0	0	0	0	0	0
2.94	0	0	0	0	0	0	0	0	0	0	0
2.97	0	0	0	0	0	0	0	0	0	0	0
3	0.03333	0.3333	0	0	0	0	0	0	0	0	0
3.03	0.03333	0	0	0	0	0	0	0.3333	0	0	0
3.06	0.03333	0.3333	0	0	0	0	0	0	0	0	0
3.09	0	0	0	0	0	0	0	0	0	0	0
3.12	0	0	0	0	0	0	0	0	0	0	0
3.15	0	0	0	0	0	0	0	0	0	0	0
3.18	0.1333	0	0	0	0.6667	0	0	0	0	0.6667	0
3.21	0	0	0	0	0	0	0	0	0	0	0
3.24	0	0	0	0	0	0	0	0	0	0	0
3.27	0	0	0	0	0	0	0	0	0	0	0
3.3	0	0	0	0	0	0	0	0	0	0	0
3.33	0.03333	0	0	0	0	0	0	0	0	0	0.3333
3.36	0.03333	0	0	0	0	0	0.3333	0	0	0	0
3.39	0.03333	0	0	0	0	0	0	0.3333	0	0	0
3.42	0.03333	0	0.3333	0	0	0	0	0	0	0	0
3.45	0.03333	0	0	0	0	0	0	0	0.3333	0	0
3.48	0	0	0	0	0	0	0	0	0	0	0
3.51	0.03333	0	0	0	0	0	0	0	0	0.3333	0
3.54	0.03333	0	0	0	0	0	0	0	0	0	0.3333
3.57	0.03333	0	0	0	0	0.3333	0	0	0	0	0
3.6	0.06667	0	0	0.3333	0	0	0	0	0	0	0.3333
3.63	0	0	0	0	0	0	0	0	0	0	0
3.66	0.03333	0	0	0	0	0	0	0.3333	0	0	0
3.69	0.06667	0	0	0.3333	0	0	0	0	0	0.3333	0
3.72	0.06667	0	0	0	0.3333	0	0	0	0.3333	0	0
3.75	0.03333	0	0	0	0	0	0	0	0.3333	0	0
3.78	0.03333	0	0	0	0	0	0	0	0	0	0.3333
3.81	0.03333	0	0	0	0	0	0	0	0.3333	0	0
3.84	0.06667	0	0	0	0	0.6667	0	0	0	0	0
3.87	0.03333	0.3333	0	0	0	0	0	0	0	0	0
3.9	0.03333	0	0	0.3333	0	0	0	0	0	0	0
3.93	0.1	0	0	0.3333	0.3333	0	0	0.3333	0	0	0
3.96	0.1	0	0	0	0.3333	0	0	0.3333	0.3333	0	0
3.99	0.1	0	0	0	0.3333	0	0	0	0.3333	0.3333	0
4.02	0.1	0	0.3333	0	0	0.3333	0	0.3333	0	0	0
4.05	0.06667	0	0	0	0	0	0	0	0	0	0.6667
4.08	0.03333	0	0.3333	0	0	0	0	0	0	0	0
4.11	0.1	0	0	0.6667	0.3333	0	0	0	0	0	0
4.14	0	0	0	0	0	0	0	0	0	0	0
4.17	0.1333	0	0.3333	0.6667	0	0.3333	0	0	0	0	0
4.2	0	0	0	0	0	0	0	0	0	0	0
4.23	0.03333	0	0	0	0.3333	0	0	0	0	0	0
4.26	0.03333	0	0	0	0	0	0	0	0.3333	0	0
4.29	0.03333	0	0	0	0.3333	0	0	0	0	0	0
4.32	0.1667	0	0	0	0	0	1	0.3333	0	0.3333	0
4.35	0.06667	0	0	0	0	0	0.3333	0	0.3333	0	0
4.38	0.2667	1	0.3333	0	0.6667	0	0.3333	0.3333	0	0	0
4.41	0.06667	0	0	0	0.6667	0	0	0	0	0	0
4.44	0.2667	0.3333	0.6667	0	0	0	0.3333	0.3333	0.6667	0	0.3333
4.47	0.1333	0.3333	0	0	0	0.6667	0	0	0.3333	0	0
4.5	0.1	0.3333	0	0	0	0	0.6667	0	0	0	0
4.53	0.1333	0	0	0.3333	0	0.6667	0	0	0.3333	0	0
4.56	0.1667	0	0	0.6667	0	0.3333	0.3333	0.3333	0	0	0
4.59	0.03333	0	0.3333	0	0	0	0	0	0	0	0
4.62	0.06667	0	0.3333	0.3333	0	0	0	0	0	0	0
4.65	0.03333	0	0.3333	0	0	0	0	0	0	0	0
4.68	0.1333	0.3333	0.3333	0	0.3333	0	0	0	0.3333	0	0
4.71	0.2333	0	0.6667	0	0	0	0.3333	0.3333	0.3333	0	0.6667
4.74	0	0	0	0	0	0	0	0	0	0	0
4.77	0.1667	0	0.6667	0	0	0	0	0	0	1	0
4.8	0.2	0	0.6667	0	0	0.3333	0	0.3333	0.3333	0.3333	0
4.83	0.03333	0	0	0	0	0	0	0	0	0.3333	0
4.86	0.03333	0	0	0	0	0	0	0	0	0.3333	0
4.89	0.1	0	0.3333	0	0.3333	0	0	0	0	0.3333	0
4.92	0.2	0	0	0.6667	0.6667	0	0	0	0	0	0.6667
4.95	0.06667	0	0	0	0.3333	0	0	0	0	0	0.3333
4.98	0.1	0.3333	0.3333	0	0	0	0.3333	0	0	0	0
5.01	0.2	0.3333	0	0	0.3333	0.3333	0.3333	0	0	0	0.6667
5.04	0.2	0	0	0	0	1.333	0	0	0	0.3333	0.3333
5.07	0.03333	0	0	0	0	0	0	0.3333	0	0	0
5.1	0.1333	0	0.6667	0.3333	0.3333	0	0	0	0	0	0
5.13	0.1	0	0.3333	0	0	0	0.3333	0	0.3333	0	0
5.16	0.1333	0.3333	0	0.3333	0	0	0.3333	0	0	0	0.3333
5.19	0.1333	0.3333	0	0	0	0	0	0	0	0	1
5.22	0.06667	0	0	0	0	0.3333	0	0	0.3333	0	0
5.25	0.1333	0	0.3333	0	0	0.3333	0	0	0.6667	0	0
5.28	0.1333	0	0	0	0	0.3333	0	0.3333	0.3333	0.3333	0
5.31	0.3	0.6667	0.3333	0.6667	0	0.3333	0	1	0	0	0
5.34	0.1	0	0.3333	0	0	0	0	0.3333	0	0.3333	0
5.37	0.1	0.3333	0	0	0	0	0	0.3333	0	0	0.3333
5.4	0.2	0.3333	0.3333	0.3333	0.3333	0.3333	0	0	0	0.3333	0
5.43	0.1333	0	0.3333	0.3333	0.3333	0	0	0	0	0.3333	0
5.46	0.1333	0	0	0	0	0	0	0	0.3333	0.6667	0.3333
5.49	0.1	0	0	0	0.3333	0	0.3333	0	0	0.3333	0
5.52	0.06667	0	0	0	0	0.3333	0.3333	0	0	0	0
5.55	0.1	0.3333	0	0	0	0	0	0	0.3333	0.3333	0
5.58	0.2	0	0	0.3333	0.3333	0	0	0.3333	0.6667	0.3333	0
5.61	0.1667	0	0	0	0	0.3333	0	0	0	0.6667	0.6667
5.64	0.1667	0.6667	0.3333	0	0	0	0	0	0	0.3333	0.3333
5.67	0.06667	0	0	0	0.6667	0	0	0	0	0	0
5.7	0.2	0.3333	0.3333	0.6667	0	0	0	0	0	0	0.6667
5.73	0.1667	0.6667	0	0	0	0	0.3333	0.6667	0	0	0
5.76	0.1667	0.3333	0	0	0.6667	0	0	0	0.6667	0	0
5.79	0.2333	0	0.3333	0.3333	0	0.6667	0	0	0.6667	0	0.3333
5.82	0.06667	0	0	0	0.3333	0	0	0.3333	0	0	0
5.85	0.1333	0	0	0.3333	0.3333	0	0.3333	0	0	0	0.3333
5.88	0.2667	0.3333	0.6667	0.3333	0	0.6667	0.3333	0	0	0.3333	0
5.91	0.2333	0.6667	1	0	0	0.3333	0.3333	0	0	0	0
5.94	0.06667	0	0	0	0	0	0	0	0.3333	0.3333	0
5.97	0.1333	0	0	0.3333	0	0.3333	0	0	0	0.3333	0.3333
6	0.06667	0	0	0.6667	0	0	0	0	0	0	0
6.03	0.1667	0	0	0.6667	0	0	0	0	0	0.6667	0.3333
6.06	0.3	0	0	0.3333	0.3333	0.3333	0	0.3333	1	0.6667	0
6.09	0.2333	0.6667	0.6667	0.3333	0	0	0	0	0.3333	0	0.3333
6.12	0.1	0	0.3333	0	0	0	0	0.6667	0	0	0
6.15	0.2667	0.3333	0.3333	0.6667	0	0	0.3333	0	0.3333	0.6667	0
6.18	0.2333	0.6667	0	0.3333	0	0.3333	0	0	0	0.3333	0.6667
6.21	0.1	0.3333	0.3333	0	0	0	0	0	0	0	0.3333
6.24	0.1667	0.3333	0	0.3333	0.3333	0	0.3333	0.3333	0	0	0
6.27	0.3667	0.6667	0.3333	0.3333	0.3333	0	0.3333	0	0.3333	0.3333	1
6.3	0.2	0.3333	0.3333	0	0.3333	0	0.3333	0	0	0	0.6667
6.33	0.3	0.6667	0	0	0.3333	0.3333	0.3333	0.3333	0	0	1
6.36	0.2667	0.3333	0	0	0	0	0.3333	1	0.6667	0.3333	0
6.39	0.2333	0.6667	0	0.3333	0.3333	0	0.3333	0.3333	0	0.3333	0
6.42	0.1667	1	0	0.3333	0	0	0	0	0	0	0.3333
6.45	0.2333	0.3333	0	0.3333	0	0.3333	0.6667	0.3333	0	0.3333	0
6.48	0.3667	0.3333	0.6667	0	0.3333	0	0	0.6667	0.3333	1	0.3333
6.51	0.3333	0.6667	0.6667	0.6667	0	0	0.6667	0	0	0.6667	0
6.54	0.1667	0	0.3333	0	0	0	0.3333	1	0	0	0
6.57	0.3	0	0	1	0.3333	0	0.6667	0	0	0.6667	0.3333
6.6	0.2667	0	0	0.6667	0	0	0.6667	0.6667	0.3333	0	0.3333
6.63	0.1667	0	0	0	0	0	1	0.3333	0	0.3333	0
6.66	0.2	0	0.3333	0	0	0	0.3333	0.3333	0.6667	0.3333	0
6.69	0.1333	0.3333	1	0	0	0	0	0	0	0	0
6.72	0.2333	0.6667	0	1	0	0	0	0.3333	0.3333	0	0
6.75	0.3333	0	0	0.6667	1.333	0	0	0.6667	0.3333	0.3333	0
6.78	0.3333	0.3333	0	0	0.3333	1	0	0	0	1	0.6667
6.81	0.2667	1	0.3333	1	0	0.3333	0	0	0	0	0
6.84	0.2	0.3333	0	0	0.6667	0.3333	0	0	0	0.6667	0
6.87	0.2667	0.3333	0.3333	0	0.3333	0.6667	0	0	0	0.6667	0.3333
6.9	0.2667	0.3333	0	1	1	0	0	0	0.3333	0	0
6.93	0.2	0	0.3333	0.3333	0	0	0	0.6667	0	0.6667	0
6.96	0.1333	0	0	0	0	0.3333	0.6667	0	0.3333	0	0
6.99	0.1	0	0	0	0.3333	0	0	0	0.3333	0.3333	0
7.02	0.3333	0.3333	0.3333	0	0.6667	0.3333	0	0.3333	0.3333	0.6667	0.3333
7.05	0.2	0.3333	0.6667	0	0	0	0.6667	0	0.3333	0	0
7.08	0.1667	0	0.6667	0	0.3333	0.3333	0	0	0	0	0.3333
7.11	0.2	0.6667	0	0.3333	0	0.3333	0	0.6667	0	0	0
7.14	0.5333	0.3333	0	2.667	0.3333	0	0	0.3333	0.3333	0.6667	0.6667
7.17	0.3333	0.6667	0.3333	0.3333	0.6667	0	0.3333	0.6667	0.3333	0	0
7.2	0.3	0.6667	0.3333	0.3333	0	0.3333	0.3333	0	1	0	0
7.23	0.2667	0.3333	0.3333	0	0.3333	0.6667	0	0.3333	0	0	0.6667
7.26	0.2	0	0.6667	0.3333	0.3333	0.3333	0	0	0	0.3333	0
7.29	0.2667	0	0.6667	0	0.3333	0	0	0	1.333	0	0.3333
7.32	0.2667	0	1	0.6667	0	0.3333	0	0.3333	0	0	0.3333
7.35	0.4	0.3333	0	0.6667	0	0.3333	0.3333	0.6667	1.333	0.3333	0
7.38	0.3	0	1	0	0.3333	0	0.6667	0.3333	0.6667	0	0
7.41	0.1333	0	0.3333	0	0	0.6667	0	0.3333	0	0	0
7.44	0.1333	0	0.6667	0	0.3333	0	0.3333	0	0	0	0
7.47	0.1667	0	0.6667	0	0	0	0.3333	0.3333	0.3333	0	0
7.5	0.2667	0.3333	0.6667	0	0.6667	0.3333	0	0	0	0.6667	0
7.53	0.2	0	0	0	0.3333	0.6667	0	0	0.3333	0.3333	0.3333
7.56	0.2	0	0	0	0	0	0	0.6667	1	0.3333	0
7.59	0.5333	0.3333	0.6667	0	1.333	0	0.6667	0.3333	1.667	0	0.3333
7.62	0.3	0.6667	0.3333	0	0.3333	0	0.3333	1.333	0	0	0
7.65	0.2	0.3333	0	0.6667	0	0	0.3333	0	0	0	0.6667
7.68	0.2	0	0.3333	0.3333	0.3333	0.3333	0	0.6667	0	0	0
7.71	0.2	0.3333	0.3333	0.3333	0.6667	0	0	0	0.3333	0	0
7.74	0.4	0.3333	1	0	0.6667	0	1.333	0	0.3333	0	0.3333
7.77	0.2667	0.6667	0.6667	0.6667	0	0	0	0.3333	0	0	0.3333
7.8	0.1333	0	0.3333	0	0.6667	0	0.3333	0	0	0	0
7.83	0.2	0	0.3333	0.3333	0	0.3333	0.6667	0	0.3333	0	0
7.86	0.3667	0.3333	0.6667	0.3333	0.6667	0	0	0	0.6667	0.3333	0.6667
7.89	0.2333	0	0.3333	0.3333	0.3333	1	0	0	0	0	0.3333
7.92	0.2667	0	0	0.3333	0	0.3333	0.3333	0	1.333	0.3333	0
7.95	0.2	1	0.3333	0	0	0	0	0	0	0.3333	0.3333
7.98	0.3333	0.6667	0.3333	0.6667	0.3333	0	0	0.3333	0.3333	0.3333	0.3333
8.01	0.1333	0.3333	0.3333	0	0	0	0	0.3333	0	0	0.3333
8.04	0.3333	0	0.3333	1	0.3333	0.6667	0.3333	0	0	0.3333	0.3333
8.07	0.3667	0	0	0	1.333	0	1	0	1	0.3333	0
8.1	0.4667	1	0.6667	1	0	0.3333	0.3333	1	0.3333	0	0
8.13	0.2	0.3333	0.3333	0	0	0.6667	0	0.3333	0.3333	0	0
8.16	0.3667	0.3333	0.6667	0	0.3333	0.6667	0.6667	0	0	0.6667	0.3333
8.19	0.1	0	0	0	0.3333	0.3333	0	0.3333	0	0	0
8.22	0.3	0.6667	0.6667	0.3333	0.6667	0	0	0	0	0	0.6667
8.25	0.2667	0	0.3333	0	0.3333	1	0.3333	0	0	0.3333	0.3333
8.28	0.3667	0	0.6667	0	0.6667	0.6667	1	0.3333	0.3333	0	0
8.31	0.3	0.6667	0	0	0	0	0	0.6667	0.3333	0.3333	1
8.34	0.2333	0.6667	1	0.3333	0	0	0	0	0	0	0.3333
8.37	0.4333	0.3333	0.6667	0.3333	0.6667	0.3333	0.3333	0.3333	0	1.333	0
8.4	0.2667	0.3333	0.3333	0	0	0.3333	1.333	0	0	0.3333	0
8.43	0.3667	0.3333	0.6667	0.3333	0.3333	1	0	0	1	0	0
8.46	0.2333	0	0.3333	0	0.3333	0	0.3333	0.6667	0	0.3333	0.3333
8.49	0.2333	0.3333	0.3333	0	0.3333	0.3333	0.6667	0	0	0	0.3333
8.52	0.3	0.3333	1	0	0	0.3333	0	0.6667	0.3333	0.3333	0
8.55	0.2667	0.6667	0	0	0.3333	0.3333	0.3333	0.3333	0	0.6667	0
8.58	0.2667	0	0.6667	0	0.3333	0	0	0.6667	0	0.6667	0.3333
8.61	0.6	0.3333	0.3333	1	0.6667	1.667	0.3333	1	0.6667	0	0
8.64	0.1333	0	0	0	0.3333	0	0	0	0	1	0
8.67	0.3667	1	0.3333	0.3333	1	0.6667	0	0	0.3333	0	0
8.7	0.5667	0.3333	0	0.3333	1	0.3333	1	1	0	1.333	0.3333
8.73	0.2	0	0	0	0.6667	0	0.3333	0.3333	0.3333	0.3333	0
8.76	0.3333	0.3333	1	0.3333	0.3333	0	0.3333	0.6667	0.3333	0	0
8.79	0.3	1	0.3333	0.3333	0	0	1	0.3333	0	0	0
8.82	0.4	0	1.333	0.3333	0	0.3333	0	0.3333	0	0.6667	1
8.85	0.3333	0.3333	0.6667	0	0.3333	0	0.6667	0.3333	0	0.3333	0.6667
8.88	0.5667	0.6667	1.667	0.3333	0.3333	0	0.6667	0.3333	0.3333	1	0.3333
8.91	0.4	0.3333	0.6667	0.6667	0	0	0.3333	0.6667	0.3333	0.3333	0.6667
8.94	0.4	0	0.6667	0.6667	0.6667	0.6667	0.6667	0	0	0.6667	0
8.97	0.3333	0.6667	0.3333	0	0	0.6667	0.3333	0.6667	0.6667	0	0
9	0.2	1	0	0	0.6667	0	0	0	0	0	0.3333
9.03	0.3667	1.333	0	0.6667	0	0	0.6667	0	0.6667	0	0.3333
9.06	0.5667	0.3333	1.333	0.3333	1	0.6667	0.6667	0.3333	0	0.6667	0.3333
9.09	0.4333	0	0	0.3333	0.3333	1	0	0.3333	1	0.6667	0.6667
9.12	0.5667	1	0	1.333	0.6667	1.333	0	0.3333	0	0.6667	0.3333
9.15	0.5	0.6667	0.3333	0.3333	0.6667	0.6667	0	0.3333	0.3333	1	0.6667
9.18	0.3333	0	0	0	0.3333	0.6667	0.6667	1	0	0.3333	0.3333
9.21	0.3333	0.3333	0	0	1	0	0.6667	0.3333	0.6667	0	0.3333
9.24	0.4	0.3333	0.3333	1.333	0.3333	1	0	0.3333	0.3333	0	0
9.27	0.5667	0	0	2.333	1	0	0.6667	0.6667	0	0	1
9.3	0.4333	0.3333	0.3333	1	0	0	0.6667	0.3333	0.3333	0.3333	1
9.33	0.4667	0	1	0.3333	0.6667	0.6667	1	0.3333	0	0.3333	0.3333
9.36	0.7333	0.3333	0	0.3333	0.3333	1.667	1.667	1.667	0.6667	0.3333	0.3333
9.39	0.7667	0.3333	1	0.3333	0.6667	0.6667	0.6667	1	1.667	0.6667	0.6667
9.42	0.3	0.6667	1	0.3333	0	0	0	0.3333	0	0.3333	0.3333
9.45	0.3333	0.3333	0	0	0.3333	0	0	0.6667	0.6667	0.3333	1
9.48	0.3667	0.3333	0.3333	0.6667	0	0.6667	0.3333	0.3333	0	0.6667	0.3333
9.51	0.5	0.6667	0.6667	0	0.6667	0	1.333	1	0.6667	0	0
9.54	0.3333	0	0.6667	0	0	0.6667	0.3333	0	0.3333	1	0.3333
9.57	0.3667	0	0.6667	0	1.333	0	0.3333	0.6667	0.3333	0.3333	0
9.6	0.5333	0	0.3333	0.6667	0.6667	1	1	0.3333	0	0.6667	0.6667
9.63	0.4	0.3333	0.6667	0	1	0	1	1	0	0	0
9.66	0.3333	1.333	0.3333	0	0.3333	0.6667	0	0	0.3333	0	0.3333
9.69	0.5333	1	1	0	0	0.3333	0.3333	0.3333	1	0	1.333
9.72	0.4333	0.3333	0.6667	1	0.3333	0	0.6667	0	0.6667	0	0.6667
9.75	0.4333	0.3333	1	0	0.6667	1	0	0.3333	0.6667	0	0.3333
9.78	0.5667	0.3333	0.6667	1.333	1	0.6667	1	0.3333	0	0.3333	0
9.81	0.5333	0.3333	0.3333	0.6667	1.333	0	0.3333	0.3333	0.3333	0.3333	1.333
9.84	0.3667	0	0.6667	0.6667	0	0	0	0.3333	0.3333	1	0.6667
9.87	0.2667	0.3333	0	0	0.3333	0.3333	0.3333	0	0	0.6667	0.6667
9.9	0.4	0	0	0	0.3333	1.333	0	0.3333	1	0.3333	0.6667
9.93	0.4	0	0.3333	0.3333	0.3333	0.6667	0.3333	1	0.6667	0	0.3333
9.96	0.5333	0.6667	0.3333	0.3333	0.3333	0	0.3333	0.6667	1	0.3333	1.333
9.99	0.5667	1	0.3333	0.6667	0.3333	0.6667	0.6667	1	0.6667	0.3333	0
10.02	0.5	1	0.3333	1.333	0	1.333	0.6667	0	0	0.3333	0
10.05	0.2667	0.3333	0	0	1.333	0	0	0	0	0.6667	0.3333
10.08	0.3	0	0.3333	0.3333	0.6667	0.3333	0.3333	0.3333	0.3333	0.3333	0
10.11	0.4	0.3333	0.6667	0.3333	0.3333	0.6667	0.3333	0.3333	0.3333	0.3333	0.3333
10.14	0.4	0.3333	0	0	0	0	1	0	1.667	0.6667	0.3333
10.17	0.2667	0	1.333	0.3333	0	0	0.3333	0	0.3333	0	0.3333
10.2	0.4	0.3333	1	0.3333	0.3333	0.3333	1	0.3333	0.3333	0	0
10.23	0.6333	0.6667	1	0.3333	0.6667	0.3333	0.6667	0.3333	0.3333	0.6667	1.333
10.26	0.4	0.6667	0.3333	0	0	0.3333	0	1	1	0	0.6667
10.29	0.4333	0.6667	1	0.6667	0	0.3333	0.3333	0	0.3333	0.3333	0.6667
10.32	0.5333	0.3333	0.6667	0.3333	0	0.3333	1.667	1	0.3333	0.3333	0.3333
10.35	0.3667	0.3333	0	0.6667	0.3333	0.3333	1	0.3333	0	0.3333	0.3333
10.38	0.4333	0	0	0.6667	1	0.3333	0	1	1.333	0	0
10.41	0.4333	0.6667	1	0.3333	0	0	0.6667	0.6667	0.3333	0.3333	0.3333
10.44	0.4667	0	0	0	0	2	0.3333	1	0.6667	0.3333	0.3333
10.47	0.6333	1	0.6667	0.6667	0.3333	1.667	0	0	0.3333	1	0.6667
10.5	0.4333	0	0.6667	1	0.6667	0.3333	0	1	0.6667	0	0
10.53	0.1667	0	0	0.3333	0	0.3333	0.3333	0.3333	0	0	0.3333
10.56	0.4	0	0	0	0.6667	0	1	0.6667	0.3333	0.6667	0.6667
10.59	0.6333	1	0	1	0.3333	0	0.6667	0.6667	1.333	0.3333	1
10.62	0.3667	0	0.6667	0	0	0.6667	0	1.667	0.6667	0	0
10.65	0.5333	0.6667	1	0	1.333	0	0.6667	0.6667	0	0.3333	0.6667
10.68	0.2667	0.6667	0.3333	0.3333	0.3333	0.6667	0	0	0	0	0.3333
10.71	0.3	0.3333	0	0	0.3333	0.6667	0.6667	0.3333	0	0	0.6667
10.74	0.3667	0.6667	0.3333	1	0.6667	0.6667	0	0	0	0	0.3333
10.77	0.2333	0.3333	0	0	0	0	0	0.6667	0	0.6667	0.6667
10.8	0.3667	0	0	0.6667	0.6667	0.6667	0	1	0.3333	0	0.3333
10.83	0.5	0.6667	0.6667	0.3333	1	0.3333	0	0.3333	0.6667	0.3333	0.6667
10.86	0.4333	0.3333	0.3333	0.3333	0.6667	0	0.3333	1	0.6667	0	0.6667
10.89	0.2667	0	0.6667	0	0	0	0.3333	0.3333	1.333	0	0
10.92	0.1333	0	0.6667	0	0.3333	0	0	0	0.3333	0	0
10.95	0.6	1.333	1.333	0.6667	0.3333	0.6667	0.6667	0.6667	0	0	0.3333
10.98	0.3667	1	0.6667	0	0	0.6667	0	0	1	0	0.3333
11.01	0.6333	0.6667	0.6667	0.6667	1.333	0.6667	0.3333	0.3333	0.3333	0.3333	1
11.04	0.4	0.6667	0	0	0	0.3333	0.3333	0.6667	1	1	0
11.07	0.5667	0.3333	0.3333	1.333	0.3333	0.3333	0.3333	1	1	0.3333	0.3333
11.1	0.8333	1.333	1.667	0.6667	0	0.6667	1.333	0.6667	0.3333	1.333	0.3333
11.13	0.2667	0.3333	0.3333	0	0	0	0	0.3333	0.6667	0	1
11.16	0.3667	0.3333	0.3333	0	0.3333	0.3333	0.6667	0	1	0.3333	0.3333
11.19	0.6	0.3333	1	0	1	0.6667	1	0	0.3333	1	0.6667
11.22	0.5667	0.6667	0.3333	0.3333	0.3333	0.3333	0	0.3333	1.667	1	0.6667
11.25	0.3667	0.3333	0	0.3333	0.6667	0.3333	0	0.3333	0.3333	0.6667	0.6667
11.28	0.5667	0.3333	0.3333	1.667	0.3333	0.3333	0	1	1	0.3333	0.3333
11.31	0.6667	1	1	0.3333	2	0.6667	0.6667	0.3333	0	0.3333	0.3333
11.34	0.4	0	1	0	0	0.3333	0.6667	0.3333	0	1.333	0.3333
11.37	0.4	0.6667	0.3333	0.6667	0.3333	0.6667	0	0	1	0.3333	0
11.4	0.7	1.333	1	0.3333	0.6667	0.6667	0.3333	0	1.333	1	0.3333
11.43	0.7	0.6667	0.3333	0.3333	0.6667	0.3333	0.6667	1	1.667	1	0.3333
11.46	0.3667	0	0.3333	0.6667	1	0.3333	0.6667	0.3333	0	0.3333	0
11.49	0.6	0.6667	0.6667	0	1	0	0.6667	0.6667	1.667	0.6667	0
11.52	0.5	0.3333	0	0.3333	0.6667	1.667	0.3333	1.333	0	0	0.3333
11.55	0.6667	1	0.6667	1	1.333	0.3333	0.6667	0.3333	0.3333	0.6667	0.3333
11.58	0.6667	1.667	0.6667	0	0	2	0.6667	0	0	0.3333	1.333
11.61	0.5333	0	0.3333	0	0.3333	0	0.3333	0.3333	0.6667	1.667	1.667
11.64	0.6667	0.6667	0.6667	0.3333	0.3333	0.6667	0.6667	1.333	1.667	0.3333	0
11.67	0.7	0.6667	1.333	0.3333	1.333	0.3333	0.3333	1	0.6667	0.6667	0.3333
11.7	0.4667	0.6667	0.3333	0.6667	1	0	0	0.3333	0.6667	0.6667	0.3333
11.73	0.5	0.3333	0.3333	0.3333	0.6667	0.3333	0.6667	0.6667	0	0.6667	1
11.76	0.6	0.3333	2.333	0.3333	0	0.6667	0.3333	0	0.3333	0.6667	1
11.79	0.6667	1.667	0.3333	0.6667	0.3333	1	0	1.333	0	0.3333	1
11.82	0.6667	1.667	1	0.3333	0.3333	1	0	0.3333	0.6667	0.3333	1
11.85	0.6	0.3333	0.3333	0.3333	1	1.333	0.6667	0.6667	0.6667	0	0.6667
11.88	0.4333	0.6667	0	0	0.6667	1	1	0.3333	0.3333	0	0.3333
11.91	0.4667	0.3333	0.6667	0	1.333	0	0	1	0	1	0.3333
11.94	0.6	0	0.6667	1	0	1.333	0.3333	1	1	0.6667	0
11.97	0.6	0.6667	0	0.6667	0	0.3333	2.667	0.3333	0.3333	1	0
12	0.5	0.6667	0.3333	0.6667	0.6667	0.6667	0	0.6667	0.3333	0.3333	0.6667
12.03	0.7	1.333	0	1.667	1	1.333	0	0.6667	1	0	0
12.06	0.4667	0.3333	0	0.3333	0.3333	0.6667	0.6667	1.333	0.3333	0.6667	0
12.09	0.4	0.6667	0.3333	0.6667	0.3333	1	0	0.3333	0.6667	0	0
12.12	0.7333	2	0.3333	1	1	0.3333	0.3333	0.6667	0.3333	1	0.3333
12.15	0.9333	1	0	1.333	1.667	1.333	0.6667	0.6667	1	0.3333	1.333
12.18	0.5667	0	1.667	0.3333	0.3333	1	0.6667	0.3333	0.3333	1	0
12.21	0.4	0.3333	0.3333	0.6667	0.6667	0	0.3333	0	1	0.3333	0.3333
12.24	0.4333	1.667	0	0.3333	0.3333	0.3333	1	0	0.3333	0	0.3333
12.27	0.7	0.6667	1.333	1.333	0.6667	0.3333	0.3333	0.3333	0.6667	0.6667	0.6667
12.3	0.4	0.3333	0.3333	0.6667	0.3333	0	0.3333	0.6667	1	0	0.3333
12.33	0.6667	0.3333	0.3333	0	1.333	0.6667	1	0	1.667	0	1.333
12.36	0.6333	0.6667	0.6667	0.3333	0	0.3333	1	0.6667	1	0.3333	1.333
12.39	0.7333	0.3333	2.333	0.3333	1	0.6667	0.3333	0.6667	1	0.6667	0
12.42	0.5333	0.6667	0.6667	0.3333	0	1	0.3333	0.3333	0.3333	1.333	0.3333
12.45	0.4333	0	0.3333	0	1	0.6667	1	0.3333	0.3333	0	0.6667
12.48	0.8667	0.6667	1.333	1.333	0.6667	0.3333	1	0.3333	0.3333	1.333	1.333
12.51	0.4667	0.3333	0.6667	1	0	0.6667	1.333	0.3333	0	0	0.3333
12.54	0.4333	0	0.3333	2	0.3333	0.6667	0.3333	0	0.3333	0.3333	0
12.57	0.3333	0	0.3333	0	0.3333	0.6667	1	0.3333	0	0	0.6667
12.6	0.5	0.6667	0	1.333	0	0	0.3333	0.3333	0.6667	1	0.6667
12.63	0.5667	0.3333	0	1	1.333	1	0	0	0.3333	1.333	0.3333
12.66	0.4667	0.6667	0.3333	0.3333	0.6667	0.6667	0.6667	0.3333	1	0	0
12.69	0.3	0.3333	0.6667	0.6667	0	0	0	0.6667	0.3333	0.3333	0
12.72	0.4	0	0.6667	0.6667	0	0	1	0.6667	0.3333	0.3333	0.3333
12.75	0.7	1.333	1	0.3333	1	0.3333	1	0.3333	0.6667	0.3333	0.6667
12.78	0.4333	0.6667	0.3333	0.3333	0.3333	1	0.3333	1.333	0	0	0
12.81	0.5	1	1.333	0.6667	0.6667	0.3333	0.3333	0	0	0	0.6667
12.84	0.6	0	0.3333	1.333	1.333	0.6667	1	0.3333	0	0.3333	0.6667
12.87	0.2667	0	0	0.3333	0.3333	0.3333	0.3333	0	0.6667	0.3333	0.3333
12.9	0.3667	0.3333	0	0	0	1	0.6667	0.6667	0	1	0
12.93	0.4333	0.6667	0.6667	0.3333	0.3333	0.3333	0.3333	0	1	0.3333	0.3333
12.96	0.4667	0	0.3333	0.6667	2	0	0.3333	0.3333	0.3333	0.3333	0.3333
12.99	0.5667	1	1.333	0	0.3333	0.3333	0.3333	0.3333	1	0.6667	0.3333
13.02	0.6	0	0.6667	0	1.667	1.667	0.3333	0.3333	0.6667	0.3333	0.3333
13.05	0.4	0.6667	1.333	0.6667	0	0.3333	0	1	0	0	0
13.08	0.6333	0.6667	0.3333	0.6667	0.6667	2	0.3333	0.6667	0	0.6667	0.3333
13.11	0.4333	0.6667	0.6667	1	0	0	0.6667	0.3333	0.3333	0.6667	0
13.14	0.3	0.3333	0.6667	0	0.6667	0.6667	0	0	0	0.3333	0.3333
13.17	0.2667	0	0	0	0	0.3333	0.6667	0	0	1	0.6667
13.2	0.5667	0.3333	0.3333	0.3333	1	0.6667	0.3333	1	1	0.3333	0.3333
13.23	0.5333	0	0	0.3333	0.3333	0.6667	0.6667	0.6667	1.667	0.3333	0.6667
13.26	0.4667	1	0	1	0.3333	0.3333	0.3333	0	0	1	0.6667
13.29	0.5333	0	1	0.6667	0	0	0	2	0.6667	1	0
13.32	0.5	0.6667	0.6667	0	1	0.6667	1	0	0.3333	0.3333	0.3333
13.35	0.4333	0.3333	0.3333	0.3333	0	1	0	1	1	0.3333	0
13.38	0.2667	0	1.333	0.3333	0	0.3333	0	0	0	0	0.6667
13.41	0.3667	1	0.3333	0	0.3333	0	0	0.3333	0	0.6667	1
13.44	0.3333	0.3333	0.3333	0.3333	1	0.3333	0	0	0.6667	0.3333	0
13.47	0.5	1	1	0.3333	0.3333	0.3333	0	0.3333	0	1	0.6667
13.5	0.2333	0.3333	0.3333	0.3333	0.6667	0	0	0	0	0.3333	0.3333
13.53	0.2667	1	1	0	0	0	0	0	0.3333	0.3333	0
13.56	0.3333	0.3333	0	0	0.3333	1	0.3333	0.6667	0	0.3333	0.3333
13.59	0.3333	0.3333	0.3333	0	0.3333	0.6667	0.6667	0.3333	0	0.6667	0
13.62	0.3333	1	0.3333	0.3333	0	0.6667	0	0.3333	0	0.6667	0
13.65	0.2667	0	0.3333	0	0	0.6667	0.3333	0	0.3333	0.3333	0.6667
13.68	0.3667	0.3333	0.6667	0.6667	0.3333	0	0.6667	0.3333	0	0.3333	0.3333
13.71	0.5	0	0.3333	0.3333	1.667	0	0	1	0.6667	0.3333	0.6667
13.74	0.5333	0.6667	0	0.3333	0.3333	0.6667	1	0.3333	1	1	0
13.77	0.3	0.6667	0	0.6667	0	0	0.6667	0.3333	0	0.3333	0.3333
13.8	0.3333	0	1	0.3333	0	0.6667	0	0.3333	0.3333	0.3333	0.3333
13.83	0.6	0.6667	1	1.333	0	0	0.3333	0.3333	0.3333	1.333	0.6667
13.86	0.3667	0.6667	0.3333	0.6667	0	0	0.3333	0.3333	0.3333	1	0
13.89	0.3	0.3333	0.6667	0.3333	0	1	0	0	0.3333	0	0.3333
13.92	0.2333	0	0.3333	0.3333	0	0.6667	0	0.3333	0.3333	0	0.3333
13.95	0.2667	0	0.3333	0	0.6667	0	0.6667	0.3333	0.3333	0.3333	0
13.98	0.6	1	1.333	0.6667	0.6667	0.6667	0	0.6667	0.3333	0.6667	0
14.01	0.1667	0.6667	0.3333	0	0	0	0.3333	0	0	0	0.3333
14.04	0.3333	1.333	0	0	0.3333	0.6667	0.3333	0.3333	0.3333	0	0
14.07	0.3667	0.6667	0.3333	0.3333	0.3333	0.3333	1	0	0.3333	0.3333	0
14.1	0.2333	0	0	0.6667	0.6667	0.3333	0	0.3333	0	0.3333	0
14.13	0.4333	0.6667	0.6667	0	0	0.6667	0.3333	0.3333	0.6667	1	0
14.16	0.3667	0	0.3333	0.6667	0.6667	0.3333	0.3333	0.3333	0.3333	0.3333	0.3333
14.19	0.2667	0.3333	0.6667	0.6667	0.3333	0	0	0	0	0	0.6667
14.22	0.4667	0.6667	1	1.333	0.3333	0.3333	0	0	0	0.6667	0.3333
14.25	0.3667	0.3333	0	1	0	0.3333	0.3333	0.3333	0.6667	0.3333	0.3333
14.28	0.4	0	1	0	0.3333	0.3333	0.3333	0	0.3333	0.6667	1
14.31	0.3333	0	0.6667	0.6667	0.3333	0	0	0.6667	0	0.6667	0.3333
14.34	0.2667	0	0	0.6667	0.6667	0	0.3333	0	0	0.6667	0.3333
14.37	0.3333	1	0.3333	0.3333	0.3333	0.3333	0.6667	0.3333	0	0	0
14.4	0.3667	0.3333	0.6667	1.667	0.3333	0	0.3333	0	0	0.3333	0
14.43	0.2667	0.6667	0	0	0.3333	0.6667	0	0.3333	0	0.6667	0
14.46	0.1667	0	0.3333	0.3333	0	0	0	0.3333	0.3333	0	0.3333
14.49	0.1333	0	0.3333	0	0	0	0.3333	0	0	0.6667	0
14.52	0.3	0.3333	0.3333	0.3333	0	0.3333	0.3333	0	0.6667	0	0.6667
14.55	0.3	0	0	1	0.3333	1	0	0.3333	0.3333	0	0
14.58	0.4333	0	0.3333	0	0.6667	0.6667	0.3333	1.333	0.6667	0	0.3333
14.61	0.2667	0.3333	0	0.6667	0	0	0.3333	0	0.3333	0.3333	0.6667
14.64	0.4	1.333	0.3333	0.6667	0	0	0	0.6667	0	0.3333	0.6667
14.67	0.3	0	1	0.3333	0.6667	0	0	0.3333	0	0.3333	0.3333
14.7	0.3667	0.3333	0.6667	1.333	0	0	0	0.6667	0.3333	0	0.3333
14.73	0.2667	0	0	0.6667	0.3333	0.3333	0.3333	0.6667	0.3333	0	0
14.76	0.4	0	0.3333	1.667	0	0.3333	1	0	0	0.6667	0
14.79	0.4	0	0.3333	0.3333	0.3333	0.3333	0	0.3333	0.3333	0.3333	1.667
14.82	0.3333	0	0.6667	0.6667	0.3333	0	0.3333	0.3333	1	0	0
14.85	0.4	0	0.6667	0.6667	0.6667	0	0.6667	0.3333	0	0.6667	0.3333
14.88	0.4667	0	0	0.3333	0.6667	1	0.3333	0	0.6667	0.6667	1
14.91	0.4333	0.3333	2	0	0.3333	0	1.333	0	0	0.3333	0

## Sheet: 71u
Electron energy / eV	Mean ion intensity / cps	Ion intensity for consecutive runs / cps
-0.35	0	0	0	0	0	0
-0.34	0.06667	0	0	0	0.3333	0
-0.33	0	0	0	0	0	0
-0.32	0	0	0	0	0	0
-0.31	0	0	0	0	0	0
-0.3	0	0	0	0	0	0
-0.29	0	0	0	0	0	0
-0.28	0	0	0	0	0	0
-0.27	0	0	0	0	0	0
-0.26	0	0	0	0	0	0
-0.25	0	0	0	0	0	0
-0.24	0	0	0	0	0	0
-0.23	0	0	0	0	0	0
-0.22	0.06667	0	0.3333	0	0	0
-0.21	0	0	0	0	0	0
-0.2	0.1333	0.3333	0	0.3333	0	0
-0.19	0.1333	0	0.3333	0.3333	0	0
-0.18	0.06667	0	0	0	0.3333	0
-0.17	0.06667	0	0	0.3333	0	0
-0.16	0.2667	0.3333	0.3333	0	0.3333	0.3333
-0.15	0.5333	1	0.3333	0	0.6667	0.6667
-0.14	0.3333	0.3333	0	0.3333	1	0
-0.13	0.4	1.333	0	0.3333	0.3333	0
-0.12	0.6667	2	0.3333	0.3333	0	0.6667
-0.11	1.733	6	1.333	1	0	0.3333
-0.1	2.667	5	2	2.333	2	2
-0.09	3.8	7	2	3.667	3	3.333
-0.08	4.933	8	7.667	3.667	3.333	2
-0.07	7	11	4	5.667	8	6.333
-0.06	10.07	14.67	10.67	10.33	6.667	8
-0.05	12.13	19.67	14	7.667	7.667	11.67
-0.04	11.8	18.33	7.667	9.333	11	12.67
-0.03	14.2	16.67	15	11	15.67	12.67
-0.02	15.8	18.67	12.67	18.67	13.33	15.67
-0.01	18.53	23.33	19	11.67	22.33	16.33
0	19.67	24	19.67	18	19.33	17.33
0.01	17.87	20.33	14.67	15.67	18.67	20
0.02	18.73	20.67	23.67	16	16.33	17
0.03	17.13	21	15.67	17.67	14	17.33
0.04	16.53	16.67	17.67	16.33	11.67	20.33
0.05	17.4	19.33	16.33	15.67	19.33	16.33
0.06	17.4	19.33	20	14	15.33	18.33
0.07	16.93	21.33	14	18	16.33	15
0.08	15.33	24	15.67	11.67	13	12.33
0.09	17.07	16.67	14.67	16.33	20.67	17
0.1	15.4	22	12.67	12.67	13.33	16.33
0.11	15.27	17.33	17.33	15	14.33	12.33
0.12	15.53	17.33	11.67	13.67	15.33	19.67
0.13	13.93	12.67	11	15	14.67	16.33
0.14	14.27	15.67	14	13	12.67	16
0.15	14.33	15.33	16.33	12.67	13.67	13.67
0.16	15	20	17	12.67	10.67	14.67
0.17	13.33	18	13	13	11.67	11
0.18	16.07	18	16.33	15.33	15.33	15.33
0.19	13.6	17.33	14.33	15.33	11.67	9.333
0.2	13.93	21	10.33	14	12	12.33
0.21	13.6	15.33	13.67	13.67	14.33	11
0.22	14.6	13.33	15	14.33	16.33	14
0.23	14.07	13.33	13	14.67	15	14.33
0.24	13.33	14	12.67	12	12	16
0.25	13.2	11	14.33	14.33	15.67	10.67
0.26	13.53	19	15	13.67	10.67	9.333
0.27	13.2	16.67	18.33	11.33	9.333	10.33
0.28	13.8	15	12.33	13.67	12.33	15.67
0.29	14.67	16	11.33	15.67	14.33	16
0.3	16.2	18.67	17.67	14.67	15.33	14.67
0.31	15.67	19.67	15	14.67	14.67	14.33
0.32	13.13	17	11.33	12.33	13	12
0.33	12	15.67	11.67	10.67	10	12
0.34	13	16	11	12	13	13
0.35	12.87	16	12.67	9	13.33	13.33
0.36	12.87	18.67	13.67	12	9	11
0.37	14.6	12.33	13.67	12	18.33	16.67
0.38	14.47	15.67	14.33	15.67	12.33	14.33
0.39	15.67	18.67	14.67	14	14.67	16.33
0.4	13.8	18	15.33	13	14	8.667
0.41	12.2	13	13.67	10.67	13.33	10.33
0.42	11.8	13.33	12	11.67	11.33	10.67
0.43	12.67	12	12	12.33	15.33	11.67
0.44	11.33	14.67	10	13	10.33	8.667
0.45	14.6	13.33	17.67	12.67	15.67	13.67
0.46	11.67	11.33	11.33	9.667	11.67	14.33
0.47	13	15	10.67	12	12.67	14.67
0.48	11.67	14.33	12.33	11.67	10	10
0.49	11.27	15.33	9	12.67	10.67	8.667
0.5	12	15.67	8.333	14.33	10.67	11
0.51	12.87	17.33	13.33	9.667	12	12
0.52	11.4	15.33	10	12	9.333	10.33
0.53	12.6	12.67	13.67	11.67	13	12
0.54	10.27	14	9.667	10	9.667	8
0.55	10.73	13.33	9.333	11.33	9	10.67
0.56	10.6	16	8	10.33	10.33	8.333
0.57	9.8	10.67	9.333	11	11.67	6.333
0.58	11.13	9.333	13.33	13.67	8.667	10.67
0.59	11	11	10	11.33	12	10.67
0.6	8.667	10.33	9	6.667	9.333	8
0.61	10.47	12	10	11	11.33	8
0.62	8.333	10.33	6	10.33	6.667	8.333
0.63	10.33	14.67	10	7.667	10.33	9
0.64	10	13.33	8.333	7.333	12.33	8.667
0.65	8.933	8	11	9	8.667	8
0.66	9.133	11.67	8.667	11	8	6.333
0.67	8.733	11.33	8	6	8	10.33
0.68	8.267	9.667	8.667	8	6	9
0.69	8.867	7.667	9.333	11	7.667	8.667
0.7	7.533	8	7.667	7.333	8	6.667
0.71	7.4	9.667	7.667	6.667	6.667	6.333
0.72	8.6	10.67	7	11.67	8.667	5
0.73	6.4	6.667	7.667	6.667	4.333	6.667
0.74	7.2	8.667	7.333	4.333	5.667	10
0.75	7.667	7.333	7.667	9	6.333	8
0.76	6.867	8.667	6.333	7.333	6	6
0.77	7.533	11	10	9	5.333	2.333
0.78	6.333	7	7.667	6.333	7	3.667
0.79	6.4	8.333	4.667	6	6	7
0.8	6.333	8.333	5.333	7.667	5.333	5
0.81	6.333	5.667	7.333	5.667	7.333	5.667
0.82	4.933	4	5	4.333	4.667	6.667
0.83	3.933	5	3.333	3.667	4.333	3.333
0.84	5.533	4	7	5.667	6	5
0.85	5.067	5.333	3.667	5	5	6.333
0.86	5.6	6.333	2.667	6.333	5.667	7
0.87	5.6	5.667	6.667	5.333	5.333	5
0.88	5.467	6.333	3.667	4.667	8	4.667
0.89	4.667	6	3.333	4	6.333	3.667
0.9	4.933	3.333	5	5.333	5.333	5.667
0.91	6.267	6	7.333	5.667	5.333	7
0.92	6.333	7.333	7.333	9	3.667	4.333
0.93	4.267	3.667	7.667	3	2.667	4.333
0.94	5.067	5.667	6.667	6	4.333	2.667
0.95	3.733	3	2.667	4	3	6
0.96	4.8	5.333	6.667	4	2.333	5.667
0.97	3.267	1.333	4.667	4.333	3.667	2.333
0.98	5.133	4.667	6.333	3.667	4.667	6.333
0.99	3.667	3.667	4	2	3.333	5.333
1	3.667	2.667	2.667	6	3.667	3.333
1.01	3.067	2	1.667	3.667	2.333	5.667
1.02	4	3	5	5.333	3.333	3.333
1.03	3.6	4.333	3	4	3.667	3
1.04	2.467	3.333	3	2.667	1.667	1.667
1.05	2.8	5	0.6667	2.333	3	3
1.06	2.467	3	3	2.333	2	2
1.07	2.533	3.333	1.667	2.667	4	1
1.08	3.067	2.667	2.667	4	3.333	2.667
1.09	2.467	1.667	2	2.667	4.333	1.667
1.1	1.867	2	2	3.333	1	1
1.11	1.8	1.667	2.333	2	1.667	1.333
1.12	3.067	3	4	2.333	3.667	2.333
1.13	2.067	2.667	1.667	2.667	2.333	1
1.14	2.4	3.667	2	2.333	2	2
1.15	1.867	1.333	1.667	1.667	2.333	2.333
1.16	1.4	2.333	1.667	0.3333	1.333	1.333
1.17	1.6	1.667	1.333	1.333	1.667	2
1.18	2.467	2.667	1.667	2.667	2.667	2.667
1.19	2.267	2	0.6667	4.333	2	2.333
1.2	1.4	1.667	1.333	1.667	1.667	0.6667
1.21	1.2	2	2	1	1	0
1.22	1.4	1.667	2.333	0.6667	0.3333	2
1.23	2.533	3.333	2.333	2	2.667	2.333
1.24	1.067	0.6667	2	1.333	0.6667	0.6667
1.25	1.2	1.667	1	1	1.333	1
1.26	2	2.333	3	2.333	1.333	1
1.27	1.333	2	1.667	0.6667	1	1.333
1.28	1	0.3333	1.333	0.3333	1.333	1.667
1.29	1.333	0.6667	1.667	0.6667	1.333	2.333
1.3	1.4	1	1.667	2.333	1.333	0.6667
1.31	1.467	1	1.333	1.667	1.333	2
1.32	1.067	0.6667	2.333	0.3333	1.333	0.6667
1.33	1.2	0.3333	2	0.6667	1.667	1.333
1.34	1	1.333	1.333	1	0.3333	1
1.35	1.267	1.667	1.667	0.3333	1	1.667
1.36	1	1.667	2	0.6667	0	0.6667
1.37	1.067	0.6667	0.6667	2	0.3333	1.667
1.38	1.2	2.333	0.3333	0.6667	1.333	1.333
1.39	1	0.3333	0.6667	0.3333	1	2.667
1.4	0.6667	0.3333	0.3333	0.3333	2	0.3333
1.41	1.067	1.667	1	1	0.3333	1.333
1.42	1.267	2	2	0	1.333	1
1.43	0.9333	1.333	1.333	0.3333	0.6667	1
1.44	0.9333	1.333	1.333	0.6667	0.6667	0.6667
1.45	0.7333	1.333	1	0	0	1.333
1.46	0.4	0	0.6667	1	0	0.3333
1.47	0.5333	0.6667	0.3333	0.3333	1	0.3333
1.48	0.4667	0.6667	0	0.6667	0	1
1.49	0.5333	0.3333	0	1.333	1	0
1.5	0.6	1.333	0	0.3333	1	0.3333
1.51	0.5333	1	0	1	0.6667	0
1.52	0.6	0	1.667	0.3333	0.6667	0.3333
1.53	0.8667	1	1.333	0.3333	1	0.6667
1.54	0.4	0.3333	0.3333	0	1	0.3333
1.55	0.2667	0	0.6667	0.3333	0	0.3333
1.56	0.3333	0.3333	0.3333	1	0	0
1.57	0.8	1	0.6667	0	1	1.333
1.58	0.7333	0.6667	1	0	2	0
1.59	0.4	0.3333	0.3333	0.6667	0	0.6667
1.6	0.4667	0.3333	0.6667	0	0.6667	0.6667
1.61	0.3333	0.3333	0	0.3333	0.3333	0.6667
1.62	0.4	0	0.3333	0.3333	1	0.3333
1.63	0.6	0.3333	1.333	0	0.3333	1
1.64	0.3333	0.3333	0	0	0	1.333
1.65	0.2667	0.3333	0.3333	0.6667	0	0
1.66	0.4667	0.3333	0.6667	0	0.3333	1
1.67	0.8667	0.6667	0.3333	1	1.667	0.6667
1.68	0.4	0.3333	0.6667	0.3333	0.3333	0.3333
1.69	0.3333	0.6667	0.3333	0.3333	0.3333	0
1.7	0.4	0.6667	0.3333	0.3333	0.6667	0
1.71	0.2	0	0	1	0	0
1.72	0.4	0.3333	0.6667	0.3333	0.3333	0.3333
1.73	0.2667	0.3333	0.3333	0	0.3333	0.3333
1.74	0.4667	1	0	0	0.3333	1
1.75	0.2	0.6667	0	0	0.3333	0
1.76	0.6667	0.3333	1	1.333	0.6667	0
1.77	0.1333	0	0	0	0.3333	0.3333
1.78	0.6	0	0.6667	1.333	0.3333	0.6667
1.79	0.2667	0	1	0.3333	0	0
1.8	0.6	0.3333	1.333	0.6667	0	0.6667
1.81	0.4667	0.3333	0	1.333	0.3333	0.3333
1.82	0.2667	0.3333	0.3333	0.6667	0	0
1.83	0.5333	0.6667	0.3333	0.3333	0	1.333
1.84	0.1333	0.3333	0	0	0	0.3333
1.85	0.4	0.6667	0	0.6667	0	0.6667
1.86	0.5333	0.6667	0.6667	0	0.6667	0.6667
1.87	0.2	0.3333	0	0.3333	0	0.3333
1.88	0.2	0	0.3333	0	0	0.6667
1.89	0.1333	0	0	0.6667	0	0
1.9	0.3333	0	0.3333	1	0.3333	0
1.91	0.2	0	0.6667	0.3333	0	0
1.92	0.8	1	1	0.6667	0	1.333
1.93	0.4	0.3333	0.3333	0.6667	0.6667	0
1.94	0.2667	0.6667	0	0	0.3333	0.3333
1.95	0.06667	0	0	0	0	0.3333
1.96	0.2	0	0.6667	0.3333	0	0
1.97	0.06667	0.3333	0	0	0	0
1.98	0.06667	0	0	0.3333	0	0
1.99	0.3333	0	1	0.6667	0	0
2	0.3333	0.3333	0.3333	0.3333	0.6667	0
2.01	0.3333	0.6667	0	0.6667	0.3333	0
2.02	0.2	0	0.3333	0.6667	0	0
2.03	0.1333	0	0.3333	0	0	0.3333
2.04	0.2	0	0.6667	0	0	0.3333
2.05	0.2	1	0	0	0	0
2.06	0.3333	0.3333	0.3333	0.6667	0	0.3333
2.07	0.2667	0.3333	0.3333	0	0.3333	0.3333
2.08	0.2	0.3333	0.3333	0.3333	0	0
2.09	0.2	0	0	0.3333	0.6667	0
2.1	0.5333	0.6667	1.667	0	0.3333	0
2.11	0.2	0	0.3333	0.3333	0.3333	0
2.12	0.06667	0.3333	0	0	0	0
2.13	0.2	0	0	0.3333	0	0.6667
2.14	0.06667	0	0	0.3333	0	0
2.15	0.3333	0	0.3333	0.6667	0.3333	0.3333
2.16	0.2667	0	0	0	0	1.333
2.17	0.2	0.3333	0.3333	0.3333	0	0
2.18	0.4	0	0	1	0.3333	0.6667
2.19	0.06667	0	0	0	0	0.3333
2.2	0.2	0	0.3333	0	0	0.6667
2.21	0.3333	0.3333	0.3333	0.6667	0.3333	0
2.22	0.2667	0.6667	0	0.3333	0	0.3333
2.23	0.3333	1	0	0.3333	0	0.3333
2.24	0.2667	0.6667	0.3333	0	0	0.3333
2.25	0.4	0	1	0.6667	0.3333	0
2.26	0.06667	0.3333	0	0	0	0
2.27	0.4	0.6667	0.3333	0.3333	0.3333	0.3333
2.28	0.06667	0	0	0	0	0.3333
2.29	0.2	0	0	0.6667	0.3333	0
2.3	0.1333	0	0	0	0.3333	0.3333
2.31	0.4	0.3333	0	0.6667	0.3333	0.6667
2.32	0.1333	0	0	0	0.3333	0.3333
2.33	0.2	0	0	0.6667	0	0.3333
2.34	0.2667	0.3333	0	0.6667	0.3333	0
2.35	0.2667	0.6667	0	0	0.3333	0.3333
2.36	0.2667	0.3333	0	0	0	1
2.37	0.4	0.3333	0.3333	0	1.333	0
2.38	0.2667	0.3333	0.3333	0	0.6667	0
2.39	0.2	0	0.3333	0.6667	0	0
2.4	0.1333	0	0.3333	0.3333	0	0
2.41	0	0	0	0	0	0
2.42	0.06667	0	0	0	0.3333	0
2.43	0.1333	0.3333	0	0	0.3333	0
2.44	0.1333	0	0	0	0	0.6667
2.45	0.1333	0	0.3333	0	0.3333	0
2.46	0.2	0.3333	0	0.3333	0	0.3333
2.47	0.2	0.3333	0.3333	0.3333	0	0
2.48	0.2	0	0	0.3333	0	0.6667
2.49	0.06667	0	0.3333	0	0	0
2.5	0.2667	0.3333	0.3333	0	0.3333	0.3333
2.51	0.06667	0	0	0	0.3333	0
2.52	0.3333	0.3333	0.3333	1	0	0
2.53	0.2	0	0.3333	0	0	0.6667
2.54	0.1333	0	0.3333	0.3333	0	0
2.55	0.06667	0	0.3333	0	0	0
2.56	0.2	0.3333	0	0	0.3333	0.3333
2.57	0.2667	0.3333	0.3333	0.6667	0	0
2.58	0.2	0.6667	0	0.3333	0	0
2.59	0.1333	0	0	0.3333	0	0.3333
2.6	0	0	0	0	0	0
2.61	0	0	0	0	0	0
2.62	0.1333	0.6667	0	0	0	0
2.63	0.2	0.3333	0.3333	0	0.3333	0
2.64	0.1333	0	0	0.3333	0.3333	0
2.65	0.1333	0	0	0.3333	0.3333	0
2.66	0	0	0	0	0	0
2.67	0.1333	0	0	0	0.6667	0
2.68	0	0	0	0	0	0
2.69	0.1333	0	0	0.3333	0	0.3333
2.7	0.06667	0	0	0.3333	0	0
2.71	0.2667	0.3333	0.3333	0	0.3333	0.3333
2.72	0.1333	0	0.3333	0.3333	0	0
2.73	0.1333	0.6667	0	0	0	0
2.74	0.1333	0	0.6667	0	0	0
2.75	0.1333	0	0	0.3333	0.3333	0
2.76	0.1333	0	0.6667	0	0	0
2.77	0.06667	0	0	0	0	0.3333
2.78	0.06667	0	0	0	0.3333	0
2.79	0	0	0	0	0	0
2.8	0.06667	0	0.3333	0	0	0
2.81	0.2667	0	0	0.6667	0.3333	0.3333
2.82	0.1333	0	0	0.6667	0	0
2.83	0	0	0	0	0	0
2.84	0.2	0.3333	0	0.6667	0	0
2.85	0	0	0	0	0	0

## Sheet: 91u
Electron energy / eV	Mean ion intensity / cps	Ion intensity for consecutive runs / cps
-0.37	0	0	0	0	0	0
-0.36	0	0	0	0	0	0
-0.35	0	0	0	0	0	0
-0.34	0	0	0	0	0	0
-0.33	0	0	0	0	0	0
-0.32	0	0	0	0	0	0
-0.31	0	0	0	0	0	0
-0.3	0	0	0	0	0	0
-0.29	0	0	0	0	0	0
-0.28	0	0	0	0	0	0
-0.27	0	0	0	0	0	0
-0.26	0	0	0	0	0	0
-0.25	0	0	0	0	0	0
-0.24	0	0	0	0	0	0
-0.23	0.06667	0.3333	0	0	0	0
-0.22	0	0	0	0	0	0
-0.21	0	0	0	0	0	0
-0.2	0.1333	0.6667	0	0	0	0
-0.19	0	0	0	0	0	0
-0.18	0.06667	0	0.3333	0	0	0
-0.17	0.06667	0	0	0	0	0.3333
-0.16	0.06667	0.3333	0	0	0	0
-0.15	0.1333	0.3333	0	0.3333	0	0
-0.14	0.4	0	0	0.6667	0.3333	1
-0.13	0.3333	0.6667	0	0	0.6667	0.3333
-0.12	0.2	0.3333	0.3333	0.3333	0	0
-0.11	0.6	1.333	0.6667	0.3333	0.3333	0.3333
-0.1	1.733	1.667	2	1.667	2.667	0.6667
-0.09	2.067	4	1	2	1	2.333
-0.08	3.267	5.667	2.333	1.333	3.667	3.333
-0.07	2.4	2.333	3.333	2	1.667	2.667
-0.06	4.267	7	3.333	3.333	4.667	3
-0.05	4.267	6	3	3.333	5	4
-0.04	4.8	5.667	6.667	3.333	4	4.333
-0.03	5.267	5.667	3.333	6.333	5.667	5.333
-0.02	5.667	7	3	5	8	5.333
-0.01	7.133	7	6	9	7.333	6.333
0	8.4	7.667	6	9	10.67	8.667
0.01	8	11.33	6	7	9.333	6.333
0.02	7.933	8.667	8.333	8	7.333	7.333
0.03	6.533	8	6.333	4.333	7.333	6.667
0.04	6.6	7.667	5.333	6.667	7	6.333
0.05	6.867	8.667	4.667	8	6.667	6.333
0.06	5.933	5.667	8.333	6.333	5.333	4
0.07	5.467	5.667	4.667	5.333	6	5.667
0.08	7.333	11.33	7.667	4	6.667	7
0.09	5.8	4.333	4	5.667	9.333	5.667
0.1	6	6	8	7.333	4	4.667
0.11	5.6	7.333	6.667	4.333	5.667	4
0.12	5.2	5.667	5.333	5.333	6	3.667
0.13	3.867	5.667	2	3.667	5.667	2.333
0.14	6.067	5	6.667	5.333	7.667	5.667
0.15	5.267	5.333	4.667	4.667	6.667	5
0.16	5.867	4.667	9	5.333	6	4.333
0.17	4.933	4.667	3.333	5.333	6	5.333
0.18	5	6.333	5	2.667	5.667	5.333
0.19	4.4	3	5.667	4.333	4.667	4.333
0.2	5.533	8	6	2.333	5.667	5.667
0.21	4.6	5	3.667	5.667	4.333	4.333
0.22	4.533	5	4	4.667	4.333	4.667
0.23	4.4	6.667	4	3	4	4.333
0.24	4.267	4	2.333	5	5.667	4.333
0.25	4.4	5	3.333	4.667	4.333	4.667
0.26	4.467	6	5	3.333	5.667	2.333
0.27	3.933	3.667	4.333	3.333	4.667	3.667
0.28	4.067	3.333	2.667	3.667	5	5.667
0.29	3.933	5.333	2.333	3.333	5.333	3.333
0.3	3.6	3.333	3	4.333	2.333	5
0.31	3.333	4.333	3.333	4.667	1.333	3
0.32	3.4	4.667	2.667	2.333	4	3.333
0.33	4	3.667	3.667	3.333	5.333	4
0.34	5.133	6.667	4.667	6.667	4	3.667
0.35	2.8	1.333	3.667	3.333	3.333	2.333
0.36	2.733	3.667	3.667	2.667	2	1.667
0.37	4.267	4.333	3.333	3	3.667	7
0.38	3.733	2	3.333	3.667	4.667	5
0.39	2.8	3.333	2	2.667	3.333	2.667
0.4	1.6	1.333	1.333	1.333	1.333	2.667
0.41	3	3.333	2.333	2.333	3.667	3.333
0.42	2.333	2	2	2	2.667	3
0.43	2.4	4.333	2.333	2.333	2.333	0.6667
0.44	2	2	1.667	0.6667	3.333	2.333
0.45	2.867	2.333	4	3.667	2.667	1.667
0.46	2.133	3.333	2.333	2.333	1.333	1.333
0.47	2.467	2.333	2.667	2.333	1	4
0.48	2.333	2.667	3	2.333	2.333	1.333
0.49	1.8	1.667	2	2.333	1.667	1.333
0.5	2.133	3	2.667	1.667	1.333	2
0.51	2.533	2	2.333	1	4.667	2.667
0.52	2.133	4	1	0.6667	1.667	3.333
0.53	2.333	2.333	2.333	2	1.333	3.667
0.54	1.8	2	1.333	0.6667	2	3
0.55	1.2	2	1	0.3333	1	1.667
0.56	1.6	1	1.667	2.333	1.667	1.333
0.57	1.267	0.6667	1.333	1.333	0.6667	2.333
0.58	1.2	0.6667	1.667	2	0.3333	1.333
0.59	1	1	1	1	0.6667	1.333
0.6	1	1	1.667	0.6667	0.3333	1.333
0.61	1.267	1	0.3333	1	2.333	1.667
0.62	0.8667	1.667	0.6667	0.3333	1.333	0.3333
0.63	1.133	0	1	0.3333	1.667	2.667
0.64	1.2	1.667	1	1	1	1.333
0.65	1.333	1.333	1.667	0.6667	1.333	1.667
0.66	1.267	1.667	1	2	0.6667	1
0.67	1.533	2.333	2.667	1	0.3333	1.333
0.68	1.467	0.3333	2	1	2	2
0.69	0.8	0.3333	1	1	1.333	0.3333
0.7	0.8	0.3333	1	0.6667	2	0
0.71	1.133	2.333	1.667	0.3333	0.6667	0.6667
0.72	0.9333	0.6667	1.667	1	1.333	0
0.73	0.5333	1	0.3333	0	0	1.333
0.74	0.6667	0.3333	0.6667	0.6667	1	0.6667
0.75	0.6667	0.3333	1	0.3333	1	0.6667
0.76	0.9333	1	1.333	1.667	0.3333	0.3333
0.77	0.4667	0.6667	0	0.3333	0.6667	0.6667
0.78	0.06667	0	0	0	0.3333	0
0.79	0.4	0.3333	1	0	0.3333	0.3333
0.8	0.5333	0.3333	0	0.3333	0.3333	1.667
0.81	0.4667	0	0	1.333	0.3333	0.6667
0.82	0.6667	0.6667	0.3333	0.6667	1.333	0.3333
0.83	0.5333	0.3333	0.6667	0.6667	0.3333	0.6667
0.84	0.4667	0.3333	0.6667	1	0	0.3333
0.85	0.6667	0.6667	1	1.333	0	0.3333
0.86	0.6	0.3333	0.6667	1	0.3333	0.6667
0.87	0.1333	0	0	0.3333	0.3333	0
0.88	0.6667	1	0.3333	0.6667	1	0.3333
0.89	0.2667	0.6667	0	0.3333	0.3333	0
0.9	0.4667	1	0.6667	0.3333	0	0.3333
0.91	0.3333	0.3333	0	0.3333	0.6667	0.3333
0.92	0.4667	0	0.3333	1.333	0.3333	0.3333
0.93	0.1333	0.3333	0	0	0.3333	0
0.94	0.2667	0.6667	0	0.3333	0.3333	0
0.95	0.3333	1	0.6667	0	0	0
0.96	0.2667	0.6667	0.3333	0	0.3333	0
0.97	0.2667	0.6667	0	0.3333	0.3333	0
0.98	0.5333	0.3333	0.6667	0.3333	0	1.333
0.99	0.1333	0	0	0.3333	0.3333	0
1	0.1333	0	0.3333	0.3333	0	0
1.01	0.4	0.6667	0	0.3333	0.6667	0.3333
1.02	0.06667	0.3333	0	0	0	0
1.03	0.2667	0	0.3333	0	0.6667	0.3333
1.04	0.2	0.3333	0	0.6667	0	0
1.05	0.2667	0	1.333	0	0	0
1.06	0.1333	0	0	0	0	0.6667
1.07	0.06667	0	0	0.3333	0	0
1.08	0.1333	0	0.3333	0	0	0.3333
1.09	0.06667	0.3333	0	0	0	0
1.1	0.06667	0	0	0	0	0.3333
1.11	0.3333	0	0.3333	0.6667	0.3333	0.3333
1.12	0.06667	0.3333	0	0	0	0
1.13	0.1333	0	0	0	0.6667	0
1.14	0.2	0.3333	0.3333	0.3333	0	0
1.15	0.2667	0	0	0.3333	0	1
1.16	0.3333	0	0.6667	0.3333	0.3333	0.3333
1.17	0.06667	0	0	0	0	0.3333
1.18	0.1333	0	0	0.3333	0	0.3333
1.19	0	0	0	0	0	0
1.2	0.06667	0	0	0	0	0.3333
1.21	0.2	0.3333	0	0.3333	0	0.3333
1.22	0.2	1	0	0	0	0
1.23	0.06667	0	0.3333	0	0	0
1.24	0.06667	0.3333	0	0	0	0
1.25	0	0	0	0	0	0
1.26	0.2	0.3333	0	0.3333	0	0.3333
1.27	0	0	0	0	0	0
1.28	0.4	0	1	0.6667	0	0.3333
1.29	0	0	0	0	0	0
1.3	0.2667	1	0.3333	0	0	0
1.31	0.1333	0	0	0	0.3333	0.3333
1.32	0	0	0	0	0	0
1.33	0.1333	0	0	0	0.6667	0
1.34	0	0	0	0	0	0
1.35	0.1333	0	0.3333	0	0.3333	0
1.36	0.06667	0	0	0	0.3333	0
1.37	0	0	0	0	0	0
1.38	0.06667	0	0	0.3333	0	0
1.39	0.1333	0	0	0.3333	0.3333	0
1.4	0.06667	0.3333	0	0	0	0
1.41	0.1333	0.3333	0	0.3333	0	0
1.42	0.2	0	0	0.3333	0.6667	0
1.43	0.06667	0	0	0	0.3333	0
1.44	0.1333	0.6667	0	0	0	0
1.45	0.2	0	0	0.6667	0	0.3333
1.46	0	0	0	0	0	0
1.47	0.06667	0	0.3333	0	0	0
1.48	0	0	0	0	0	0
1.49	0	0	0	0	0	0
1.5	0	0	0	0	0	0
1.51	0.06667	0.3333	0	0	0	0
1.52	0.3333	0	0.3333	1	0.3333	0
1.53	0	0	0	0	0	0
1.54	0.06667	0	0	0	0	0.3333
1.55	0.2667	0.3333	0	0.6667	0	0.3333
1.56	0	0	0	0	0	0
1.57	0.1333	0.3333	0.3333	0	0	0
1.58	0	0	0	0	0	0
1.59	0.2	0.3333	0.3333	0	0.3333	0
1.6	0	0	0	0	0	0
1.61	0.1333	0	0.3333	0	0.3333	0
1.62	0	0	0	0	0	0
1.63	0	0	0	0	0	0
1.64	0	0	0	0	0	0
1.65	0	0	0	0	0	0
1.66	0.06667	0	0.3333	0	0	0
1.67	0	0	0	0	0	0
1.68	0.06667	0	0	0	0.3333	0
1.69	0	0	0	0	0	0
1.7	0	0	0	0	0	0
1.71	0.06667	0.3333	0	0	0	0
1.72	0.1333	0	0.3333	0	0	0.3333
1.73	0.06667	0	0	0	0.3333	0
1.74	0	0	0	0	0	0
1.75	0	0	0	0	0	0
1.76	0.06667	0	0.3333	0	0	0
1.77	0	0	0	0	0	0
1.78	0.06667	0	0	0.3333	0	0
1.79	0	0	0	0	0	0
1.8	0.06667	0.3333	0	0	0	0
1.81	0	0	0	0	0	0
1.82	0.06667	0	0.3333	0	0	0
1.83	0.06667	0	0	0.3333	0	0
1.84	0	0	0	0	0	0
1.85	0.1333	0	0.3333	0	0.3333	0
1.86	0.2667	0	0	0	0.6667	0.6667
1.87	0	0	0	0	0	0
1.88	0	0	0	0	0	0
1.89	0	0	0	0	0	0
1.9	0	0	0	0	0	0
1.91	0.06667	0	0.3333	0	0	0
1.92	0.1333	0	0	0	0.6667	0
1.93	0.06667	0.3333	0	0	0	0
1.94	0.1333	0	0	0.6667	0	0
1.95	0.1333	0.3333	0.3333	0	0	0
1.96	0.2	0.3333	0	0	0.3333	0.3333
1.97	0	0	0	0	0	0
1.98	0.06667	0	0	0	0.3333	0
1.99	0	0	0	0	0	0
2	0	0	0	0	0	0
2.01	0.06667	0	0	0	0.3333	0
2.02	0	0	0	0	0	0
2.03	0	0	0	0	0	0
2.04	0.1333	0.6667	0	0	0	0
2.05	0	0	0	0	0	0
2.06	0.1333	0	0	0	0.6667	0
2.07	0	0	0	0	0	0
2.08	0	0	0	0	0	0
2.09	0.1333	0	0.6667	0	0	0
2.1	0	0	0	0	0	0
2.11	0	0	0	0	0	0
2.12	0.06667	0	0.3333	0	0	0
2.13	0.06667	0.3333	0	0	0	0
2.14	0.1333	0.3333	0	0.3333	0	0
2.15	0	0	0	0	0	0
2.16	0	0	0	0	0	0
2.17	0	0	0	0	0	0
2.18	0.06667	0	0	0.3333	0	0
2.19	0.1333	0.3333	0	0	0.3333	0
2.2	0.06667	0.3333	0	0	0	0
2.21	0.06667	0	0.3333	0	0	0
2.22	0.06667	0.3333	0	0	0	0
2.23	0.06667	0.3333	0	0	0	0
2.24	0.1333	0.3333	0	0.3333	0	0
2.25	0.2	0	0.3333	0.3333	0.3333	0
2.26	0	0	0	0	0	0
2.27	0	0	0	0	0	0
2.28	0.06667	0	0	0.3333	0	0
2.29	0.06667	0.3333	0	0	0	0
2.3	0	0	0	0	0	0
2.31	0.2	0	1	0	0	0
2.32	0.06667	0	0	0	0.3333	0
2.33	0	0	0	0	0	0
2.34	0.06667	0	0	0	0.3333	0
2.35	0	0	0	0	0	0
2.36	0	0	0	0	0	0
2.37	0	0	0	0	0	0
2.38	0.06667	0	0	0	0.3333	0
2.39	0	0	0	0	0	0
2.4	0	0	0	0	0	0
2.41	0	0	0	0	0	0
2.42	0.06667	0	0	0	0	0.3333
2.43	0	0	0	0	0	0
2.44	0.06667	0	0	0	0.3333	0
2.45	0	0	0	0	0	0
2.46	0.06667	0.3333	0	0	0	0
2.47	0.06667	0.3333	0	0	0	0
2.48	0	0	0	0	0	0
2.49	0.06667	0	0	0	0	0.3333
2.5	0	0	0	0	0	0
2.51	0	0	0	0	0	0
2.52	0	0	0	0	0	0
2.53	0	0	0	0	0	0
2.54	0.06667	0	0	0	0.3333	0
2.55	0.2	0	0	0.3333	0	0.6667
2.56	0	0	0	0	0	0
2.57	0.1333	0	0.3333	0	0.3333	0
2.58	0.06667	0	0	0.3333	0	0
2.59	0	0	0	0	0	0
2.6	0	0	0	0	0	0
2.61	0	0	0	0	0	0
2.62	0	0	0	0	0	0
2.63	0	0	0	0	0	0
2.64	0.06667	0	0	0	0	0.3333
2.65	0.06667	0.3333	0	0	0	0
2.66	0.06667	0	0	0	0.3333	0
2.67	0	0	0	0	0	0
2.68	0	0	0	0	0	0
2.69	0	0	0	0	0	0
2.7	0.1333	0	0	0	0.3333	0.3333
2.71	0	0	0	0	0	0
2.72	0	0	0	0	0	0
2.73	0	0	0	0	0	0
2.74	0.06667	0.3333	0	0	0	0
2.75	0	0	0	0	0	0
2.76	0	0	0	0	0	0
2.77	0	0	0	0	0	0
2.78	0	0	0	0	0	0
2.79	0.06667	0	0	0	0	0.3333
2.8	0	0	0	0	0	0
2.81	0	0	0	0	0	0
2.82	0	0	0	0	0	0
2.83	0.1333	0.3333	0	0	0	0.3333

## Sheet: 96u
Electron energy / eV	Mean ion intensity / cps	Ion intensity for consecutive runs / cps
-0.36	0	0	0	0	0	0
-0.35	0	0	0	0	0	0
-0.34	0	0	0	0	0	0
-0.33	0	0	0	0	0	0
-0.32	0	0	0	0	0	0
-0.31	0.06667	0.3333	0	0	0	0
-0.3	0	0	0	0	0	0
-0.29	0	0	0	0	0	0
-0.28	0	0	0	0	0	0
-0.27	0	0	0	0	0	0
-0.26	0	0	0	0	0	0
-0.25	0	0	0	0	0	0
-0.24	0	0	0	0	0	0
-0.23	0	0	0	0	0	0
-0.22	0	0	0	0	0	0
-0.21	0	0	0	0	0	0
-0.2	0	0	0	0	0	0
-0.19	0	0	0	0	0	0
-0.18	0	0	0	0	0	0
-0.17	0	0	0	0	0	0
-0.16	0.06667	0	0	0	0	0.3333
-0.15	0.1333	0	0	0	0	0.6667
-0.14	0	0	0	0	0	0
-0.13	0.06667	0	0	0	0	0.3333
-0.12	0.1333	0	0.3333	0	0.3333	0
-0.11	0.6667	1.667	0.3333	0.3333	0	1
-0.1	1	3.333	0.6667	0.3333	0.3333	0.3333
-0.09	1	0.6667	0.3333	1.333	2	0.6667
-0.08	2.267	3.333	2	1	2.333	2.667
-0.07	1.667	1.333	1.667	2.333	1	2
-0.06	2.6	3	2.667	1.333	3	3
-0.05	3.067	3.333	4	3.667	2	2.333
-0.04	2.8	3.333	3.333	2.333	2.333	2.667
-0.03	4.6	5.667	6.333	4.333	4.333	2.333
-0.02	5.133	4.667	6.333	2.333	3.333	9
-0.01	3.8	6	2.333	5	3.333	2.333
0	4.867	6.667	4.667	4.667	4.333	4
0.01	4.133	4.667	4	3.667	3.667	4.667
0.02	4.133	4	5	5	3.667	3
0.03	4.267	4	4.333	3	5.333	4.667
0.04	3.6	3.667	3.333	3	4.333	3.667
0.05	2.6	1.333	4.667	2.333	3.333	1.333
0.06	2.267	2.333	2.333	2.333	3	1.333
0.07	3.133	5.667	2	5	1	2
0.08	1.8	1	2	1.667	0.3333	4
0.09	2.133	0.6667	2.333	1.333	2.333	4
0.1	2.333	1.667	2.667	1.333	3	3
0.11	1.667	2.333	3	1	1.333	0.6667
0.12	1.8	1.333	3.333	2.333	1.333	0.6667
0.13	1.467	1.667	2	1	0.3333	2.333
0.14	0.6667	0.3333	1	0.6667	0.6667	0.6667
0.15	0.8667	0.3333	0.3333	0.6667	0.6667	2.333
0.16	1.133	1.667	1	1.333	1	0.6667
0.17	0.8667	1.667	0.6667	1	0.3333	0.6667
0.18	0.6	1	0.6667	0.3333	1	0
0.19	1.067	0.6667	0.6667	1.667	1	1.333
0.2	0.8667	1.333	0.3333	0	2	0.6667
0.21	1.667	1.333	2.333	2	1.333	1.333
0.22	0.6667	0	0	0.3333	2.333	0.6667
0.23	0.8	1	0.3333	0.6667	0.6667	1.333
0.24	0.6	0.3333	0.6667	0.3333	1.667	0
0.25	0.3333	0.6667	0.6667	0.3333	0	0
0.26	0.7333	0	0.3333	1.333	1	1
0.27	1	1	1.667	1	0.6667	0.6667
0.28	0.5333	0.6667	0.3333	1	0.6667	0
0.29	0.4	0.6667	1.333	0	0	0
0.3	0.8667	1	1	0.6667	0.6667	1
0.31	0.5333	0	0.6667	1	0.3333	0.6667
0.32	0.6	0.6667	0.3333	1	0.6667	0.3333
0.33	0.6	1	0.3333	1.333	0.3333	0
0.34	0.5333	1	0	0.3333	0.3333	1
0.35	0.2667	0	0.6667	0.3333	0	0.3333
0.36	0.4	0	0.3333	0.6667	0.6667	0.3333
0.37	0.4667	0	0	1.333	0.3333	0.6667
0.38	1	0.6667	2.667	0	0.6667	1
0.39	0.4667	0.3333	0.3333	1.333	0.3333	0
0.4	0.4667	0.3333	0.6667	0	0.3333	1
0.41	0.2667	0.3333	0.6667	0.3333	0	0
0.42	0.1333	0	0	0.3333	0	0.3333
0.43	0.06667	0	0	0.3333	0	0
0.44	0.4	1	0.3333	0.3333	0	0.3333
0.45	0.2667	0.3333	0.3333	0	0.6667	0
0.46	0.3333	0	0	1	0	0.6667
0.47	0.2	0.6667	0	0	0.3333	0
0.48	0.2667	0	0.3333	0	0	1
0.49	0.2	0	0	0.3333	0	0.6667
0.5	0.2667	0	0.3333	0	0.3333	0.6667
0.51	0.1333	0.3333	0.3333	0	0	0
0.52	0.3333	0.3333	0	0	0.6667	0.6667
0.53	0.2667	0	0.3333	0.3333	0.3333	0.3333
0.54	0.2	0	0.6667	0	0.3333	0
0.55	0.2667	0	0.3333	0.3333	0.6667	0
0.56	0.2667	0.3333	0	0	0.6667	0.3333
0.57	0.1333	0.3333	0	0	0.3333	0
0.58	0.2667	0	0	0.3333	0.6667	0.3333
0.59	0.2	0.3333	0	0.3333	0	0.3333
0.6	0.2	0	0.3333	0	0.3333	0.3333
0.61	0.1333	0	0	0.3333	0	0.3333
0.62	0.4	1	0	0.3333	0.3333	0.3333
0.63	0.2	0.6667	0	0.3333	0	0
0.64	0.1333	0.3333	0	0.3333	0	0
0.65	0.2667	0.3333	0	0	1	0
0.66	0.5333	0.6667	0.3333	0.6667	0.3333	0.6667
0.67	0	0	0	0	0	0
0.68	0.2	0.3333	0	0	0	0.6667
0.69	0.3333	1.333	0.3333	0	0	0
0.7	0	0	0	0	0	0
0.71	0.06667	0	0	0.3333	0	0
0.72	0.1333	0.3333	0	0	0	0.3333
0.73	0.06667	0	0.3333	0	0	0
0.74	0.1333	0.3333	0	0.3333	0	0
0.75	0.06667	0	0.3333	0	0	0
0.76	0	0	0	0	0	0
0.77	0.1333	0	0	0.3333	0	0.3333
0.78	0.1333	0.3333	0	0	0.3333	0
0.79	0.1333	0.3333	0	0	0	0.3333
0.8	0.06667	0	0	0	0.3333	0
0.81	0.06667	0.3333	0	0	0	0
0.82	0.06667	0.3333	0	0	0	0
0.83	0.1333	0	0.6667	0	0	0
0.84	0.1333	0	0	0	0.3333	0.3333
0.85	0.1333	0	0.3333	0	0	0.3333
0.86	0.1333	0	0	0.6667	0	0
0.87	0	0	0	0	0	0
0.88	0.1333	0.3333	0	0	0	0.3333
0.89	0.06667	0	0.3333	0	0	0
0.9	0.06667	0	0	0	0	0.3333
0.91	0	0	0	0	0	0
0.92	0.06667	0	0	0.3333	0	0
0.93	0.06667	0	0.3333	0	0	0
0.94	0	0	0	0	0	0
0.95	0	0	0	0	0	0
0.96	0	0	0	0	0	0
0.97	0.06667	0.3333	0	0	0	0
0.98	0.06667	0	0	0	0.3333	0
0.99	0	0	0	0	0	0
1	0.06667	0	0	0	0	0.3333
1.01	0.06667	0.3333	0	0	0	0
1.02	0.2	0	0	0.3333	0.6667	0
1.03	0.06667	0	0	0	0	0.3333
1.04	0.1333	0.3333	0.3333	0	0	0
1.05	0	0	0	0	0	0
1.06	0.06667	0	0	0	0	0.3333
1.07	0	0	0	0	0	0
1.08	0.1333	0.6667	0	0	0	0
1.09	0.06667	0	0.3333	0	0	0
1.1	0.06667	0	0.3333	0	0	0
1.11	0	0	0	0	0	0
1.12	0	0	0	0	0	0
1.13	0.06667	0	0.3333	0	0	0
1.14	0	0	0	0	0	0
1.15	0.06667	0	0.3333	0	0	0
1.16	0	0	0	0	0	0
1.17	0	0	0	0	0	0
1.18	0	0	0	0	0	0
1.19	0	0	0	0	0	0
1.2	0	0	0	0	0	0
1.21	0	0	0	0	0	0
1.22	0	0	0	0	0	0
1.23	0	0	0	0	0	0
1.24	0	0	0	0	0	0
1.25	0	0	0	0	0	0
1.26	0	0	0	0	0	0
1.27	0	0	0	0	0	0
1.28	0	0	0	0	0	0
1.29	0	0	0	0	0	0
1.3	0	0	0	0	0	0
1.31	0.06667	0	0.3333	0	0	0
1.32	0	0	0	0	0	0
1.33	0	0	0	0	0	0
1.34	0	0	0	0	0	0
1.35	0	0	0	0	0	0
1.36	0.06667	0	0	0	0.3333	0
1.37	0.2	0	0	0	0.6667	0.3333
1.38	0	0	0	0	0	0
1.39	0.06667	0	0	0.3333	0	0
1.4	0.06667	0	0	0.3333	0	0
1.41	0	0	0	0	0	0
1.42	0.06667	0.3333	0	0	0	0
1.43	0.06667	0	0	0	0.3333	0
1.44	0	0	0	0	0	0
1.45	0	0	0	0	0	0
1.46	0	0	0	0	0	0
1.47	0	0	0	0	0	0
1.48	0.1333	0	0	0	0.3333	0.3333
1.49	0.06667	0	0	0	0.3333	0
1.5	0	0	0	0	0	0
1.51	0	0	0	0	0	0
1.52	0	0	0	0	0	0
1.53	0	0	0	0	0	0
1.54	0	0	0	0	0	0
1.55	0.1333	0	0	0.3333	0	0.3333
1.56	0.06667	0.3333	0	0	0	0
1.57	0	0	0	0	0	0
1.58	0	0	0	0	0	0
1.59	0	0	0	0	0	0
1.6	0.06667	0	0	0.3333	0	0
1.61	0	0	0	0	0	0
1.62	0.06667	0.3333	0	0	0	0
1.63	0.06667	0	0.3333	0	0	0
1.64	0	0	0	0	0	0
1.65	0	0	0	0	0	0
1.66	0.06667	0	0	0	0.3333	0
1.67	0	0	0	0	0	0
1.68	0	0	0	0	0	0
1.69	0	0	0	0	0	0
1.7	0	0	0	0	0	0
1.71	0	0	0	0	0	0
1.72	0.06667	0	0	0	0.3333	0
1.73	0	0	0	0	0	0
1.74	0	0	0	0	0	0
1.75	0.06667	0	0	0	0.3333	0
1.76	0.06667	0	0	0	0	0.3333
1.77	0	0	0	0	0	0
1.78	0	0	0	0	0	0
1.79	0	0	0	0	0	0
1.8	0.1333	0	0.3333	0	0	0.3333
1.81	0	0	0	0	0	0
1.82	0.1333	0.3333	0	0	0.3333	0
1.83	0.1333	0	0	0.6667	0	0
1.84	0	0	0	0	0	0
1.85	0	0	0	0	0	0
1.86	0	0	0	0	0	0
1.87	0.06667	0.3333	0	0	0	0
1.88	0	0	0	0	0	0
1.89	0.06667	0	0	0	0	0.3333
1.9	0	0	0	0	0	0
1.91	0.1333	0	0.3333	0.3333	0	0
1.92	0	0	0	0	0	0
1.93	0	0	0	0	0	0
1.94	0.06667	0	0	0	0	0.3333
1.95	0	0	0	0	0	0
1.96	0	0	0	0	0	0
1.97	0.06667	0	0.3333	0	0	0
1.98	0.06667	0	0	0	0	0.3333
1.99	0	0	0	0	0	0
2	0	0	0	0	0	0
2.01	0	0	0	0	0	0
2.02	0	0	0	0	0	0
2.03	0	0	0	0	0	0
2.04	0	0	0	0	0	0
2.05	0	0	0	0	0	0
2.06	0.06667	0.3333	0	0	0	0
2.07	0.1333	0	0.6667	0	0	0
2.08	0.06667	0	0.3333	0	0	0
2.09	0	0	0	0	0	0
2.1	0	0	0	0	0	0
2.11	0	0	0	0	0	0
2.12	0	0	0	0	0	0
2.13	0	0	0	0	0	0
2.14	0	0	0	0	0	0
2.15	0	0	0	0	0	0
2.16	0.06667	0.3333	0	0	0	0
2.17	0.06667	0	0	0.3333	0	0
2.18	0	0	0	0	0	0
2.19	0	0	0	0	0	0
2.2	0	0	0	0	0	0
2.21	0	0	0	0	0	0
2.22	0	0	0	0	0	0
2.23	0	0	0	0	0	0
2.24	0.06667	0	0	0	0.3333	0
2.25	0	0	0	0	0	0
2.26	0	0	0	0	0	0
2.27	0	0	0	0	0	0
2.28	0	0	0	0	0	0
2.29	0.06667	0	0	0.3333	0	0
2.3	0	0	0	0	0	0
2.31	0	0	0	0	0	0
2.32	0.06667	0	0	0.3333	0	0
2.33	0	0	0	0	0	0
2.34	0.06667	0	0	0	0.3333	0
2.35	0.06667	0	0	0	0.3333	0
2.36	0.06667	0	0	0	0.3333	0
2.37	0.06667	0.3333	0	0	0	0
2.38	0	0	0	0	0	0
2.39	0	0	0	0	0	0
2.4	0	0	0	0	0	0
2.41	0	0	0	0	0	0
2.42	0	0	0	0	0	0
2.43	0	0	0	0	0	0
2.44	0.06667	0	0	0	0.3333	0
2.45	0.06667	0.3333	0	0	0	0
2.46	0	0	0	0	0	0
2.47	0	0	0	0	0	0
2.48	0	0	0	0	0	0
2.49	0	0	0	0	0	0
2.5	0	0	0	0	0	0
2.51	0	0	0	0	0	0
2.52	0.06667	0	0	0	0.3333	0
2.53	0	0	0	0	0	0
2.54	0	0	0	0	0	0
2.55	0	0	0	0	0	0
2.56	0.06667	0	0	0	0.3333	0
2.57	0	0	0	0	0	0
2.58	0	0	0	0	0	0
2.59	0	0	0	0	0	0
2.6	0	0	0	0	0	0
2.61	0.06667	0	0.3333	0	0	0
2.62	0	0	0	0	0	0
2.63	0	0	0	0	0	0
2.64	0.06667	0	0	0	0.3333	0
2.65	0	0	0	0	0	0
2.66	0	0	0	0	0	0
2.67	0	0	0	0	0	0
2.68	0.06667	0	0	0.3333	0	0
2.69	0.06667	0	0	0.3333	0	0
2.7	0	0	0	0	0	0
2.71	0	0	0	0	0	0
2.72	0	0	0	0	0	0
2.73	0	0	0	0	0	0
2.74	0.06667	0.3333	0	0	0	0
2.75	0	0	0	0	0	0
2.76	0	0	0	0	0	0
2.77	0.06667	0	0.3333	0	0	0
2.78	0	0	0	0	0	0
2.79	0.1333	0.3333	0	0	0.3333	0
2.8	0	0	0	0	0	0
2.81	0	0	0	0	0	0
2.82	0.06667	0	0	0.3333	0	0
2.83	0	0	0	0	0	0
2.84	0.1333	0	0.3333	0	0	0.3333

## Sheet: 114u
Electron energy / eV	Mean ion intensity / cps	Ion intensity for consecutive runs / cps
-0.37	0	0	0	0	0	0
-0.36	0	0	0	0	0	0
-0.35	0	0	0	0	0	0
-0.34	0	0	0	0	0	0
-0.33	0	0	0	0	0	0
-0.32	0	0	0	0	0	0
-0.31	0	0	0	0	0	0
-0.3	0	0	0	0	0	0
-0.29	0	0	0	0	0	0
-0.28	0	0	0	0	0	0
-0.27	0	0	0	0	0	0
-0.26	0	0	0	0	0	0
-0.25	0	0	0	0	0	0
-0.24	0	0	0	0	0	0
-0.23	0	0	0	0	0	0
-0.22	0	0	0	0	0	0
-0.21	0	0	0	0	0	0
-0.2	0	0	0	0	0	0
-0.19	0	0	0	0	0	0
-0.18	0.06667	0	0	0	0.3333	0
-0.17	0	0	0	0	0	0
-0.16	0.2	0.3333	0	0.3333	0.3333	0
-0.15	0	0	0	0	0	0
-0.14	0.06667	0.3333	0	0	0	0
-0.13	0.1333	0.6667	0	0	0	0
-0.12	0.06667	0	0	0	0	0.3333
-0.11	0.6667	1	0.6667	1	0.6667	0
-0.1	0.4667	0.3333	0.6667	0.6667	0.3333	0.3333
-0.09	1.067	1.667	0.3333	1	0.6667	1.667
-0.08	1.6	2	2	0.6667	2	1.333
-0.07	1.333	2.333	1.667	0.6667	0.6667	1.333
-0.06	1.733	1.333	3	2	1.333	1
-0.05	2.333	1.333	3.333	2	2.333	2.667
-0.04	3.2	5	3	2	2.333	3.667
-0.03	2.867	2.667	3.667	3.333	2	2.667
-0.02	3.667	5	2.667	5.333	1.667	3.667
-0.01	3.533	4.333	3	2.333	5.333	2.667
0	3.867	3.667	6.667	2	3	4
0.01	3.8	3.667	5.333	4	3.333	2.667
0.02	3.267	2.333	4.333	3	2	4.667
0.03	4.2	3.333	4.667	3.667	3.667	5.667
0.04	3.333	4	2.333	3.667	4.333	2.333
0.05	3.267	3.333	3.667	3	2	4.333
0.06	3	1.333	5.333	2.333	3.333	2.667
0.07	2.733	2.333	4.667	1.333	1.667	3.667
0.08	2.133	1.333	3	2.667	1.333	2.333
0.09	2.333	3	3.333	1	1.667	2.667
0.1	2.133	2.667	1.333	2.667	2	2
0.11	2	2	2.333	1	2	2.667
0.12	2.267	2	2	1.667	3	2.667
0.13	2.467	1.667	2.333	3.667	1.667	3
0.14	1.8	2.333	1.333	1	2	2.333
0.15	1.133	1.667	1.333	1.667	0.6667	0.3333
0.16	1.267	1.333	0.6667	2	1	1.333
0.17	1.733	2.333	1.667	1.667	1.667	1.333
0.18	1.8	2	1	2	1.667	2.333
0.19	1.333	0.6667	0.6667	0.6667	1.667	3
0.2	1	0.3333	1	1	1	1.667
0.21	1	0.6667	1.333	1.333	1	0.6667
0.22	1.533	1.333	1	1.333	3	1
0.23	0.4	0.3333	0.3333	0.6667	0.3333	0.3333
0.24	0.6	0.6667	0.3333	0	0.6667	1.333
0.25	1.2	1	1	1.667	1	1.333
0.26	1	1.333	1	1	1	0.6667
0.27	1.4	0.6667	2	1.333	0.6667	2.333
0.28	0.7333	1.667	0.6667	0.6667	0.3333	0.3333
0.29	1	0.6667	1.333	1.333	1	0.6667
0.3	0.8667	0.6667	0.3333	0.6667	1.333	1.333
0.31	0.6	1	0	0.6667	0.6667	0.6667
0.32	0.6667	0.6667	0.3333	0.6667	0.6667	1
0.33	0.6667	0.6667	0.6667	0.3333	0.6667	1
0.34	0.2667	0	0.3333	0.6667	0	0.3333
0.35	0.7333	0.3333	0.6667	1	1.333	0.3333
0.36	0.6667	0.3333	0.6667	0.3333	1	1
0.37	0.7333	0.3333	0	1.333	1	1
0.38	0.4667	0	0.6667	0	1	0.6667
0.39	0.2	0	0.3333	0.3333	0.3333	0
0.4	0.8667	1.667	0.3333	0.3333	1.333	0.6667
0.41	0.3333	1	0	0	0	0.6667
0.42	0.2	0	0	0.3333	0	0.6667
0.43	0.2	0.6667	0	0	0	0.3333
0.44	0.2667	0.3333	0	0.3333	0.3333	0.3333
0.45	0.2667	0	0.3333	0.3333	0.3333	0.3333
0.46	0	0	0	0	0	0
0.47	0.2667	0.6667	0.3333	0	0.3333	0
0.48	0.2	0	0.3333	0.3333	0	0.3333
0.49	0.2	0	0	0	0.6667	0.3333
0.5	0.2	0.6667	0	0	0.3333	0
0.51	0.1333	0	0	0.3333	0	0.3333
0.52	0.06667	0	0.3333	0	0	0
0.53	0.2	0	0	0.3333	0	0.6667
0.54	0.4	0.3333	1	0	0.3333	0.3333
0.55	0.06667	0.3333	0	0	0	0
0.56	0.2	0.3333	0	0.3333	0.3333	0
0.57	0.2	0.3333	0	0.3333	0	0.3333
0.58	0.2	0	0	0.3333	0.3333	0.3333
0.59	0.5333	0.6667	0.6667	0.3333	0.3333	0.6667
0.6	0.2667	0	0.3333	0.3333	0.6667	0
0.61	0.2667	0.3333	0.3333	0	0	0.6667
0.62	0.06667	0.3333	0	0	0	0
0.63	0.4	0	0.6667	0	0.3333	1
0.64	0.1333	0.3333	0	0	0.3333	0
0.65	0.1333	0.3333	0	0	0.3333	0
0.66	0.2	0	0	0.3333	0.6667	0
0.67	0.06667	0	0	0	0	0.3333
0.68	0.1333	0	0.6667	0	0	0
0.69	0.2	0.3333	0.6667	0	0	0
0.7	0.1333	0.3333	0	0	0	0.3333
0.71	0.2667	0	0.6667	0	0.3333	0.3333
0.72	0.06667	0	0	0	0.3333	0
0.73	0.06667	0	0	0.3333	0	0
0.74	0.06667	0	0	0.3333	0	0
0.75	0.06667	0	0	0	0.3333	0
0.76	0.2	0.3333	0.6667	0	0	0
0.77	0.2	0	0.6667	0.3333	0	0
0.78	0.06667	0.3333	0	0	0	0
0.79	0	0	0	0	0	0
0.8	0	0	0	0	0	0
0.81	0	0	0	0	0	0
0.82	0.06667	0	0.3333	0	0	0
0.83	0.06667	0	0	0.3333	0	0
0.84	0.06667	0	0	0	0	0.3333
0.85	0.1333	0	0.3333	0	0	0.3333
0.86	0.3333	0.6667	0	0	0.6667	0.3333
0.87	0	0	0	0	0	0
0.88	0.06667	0	0.3333	0	0	0
0.89	0.1333	0	0.6667	0	0	0
0.9	0	0	0	0	0	0
0.91	0.06667	0	0.3333	0	0	0
0.92	0.1333	0	0.3333	0	0.3333	0
0.93	0	0	0	0	0	0
0.94	0.06667	0	0	0	0	0.3333
0.95	0	0	0	0	0	0
0.96	0	0	0	0	0	0
0.97	0.2	0	0.6667	0.3333	0	0
0.98	0.06667	0	0.3333	0	0	0
0.99	0	0	0	0	0	0
1	0.1333	0	0	0	0	0.6667
1.01	0.1333	0.3333	0.3333	0	0	0
1.02	0	0	0	0	0	0
1.03	0	0	0	0	0	0
1.04	0	0	0	0	0	0
1.05	0	0	0	0	0	0
1.06	0	0	0	0	0	0
1.07	0.06667	0.3333	0	0	0	0
1.08	0.06667	0	0	0.3333	0	0
1.09	0.06667	0	0	0	0	0.3333
1.1	0.1333	0	0.3333	0	0.3333	0
1.11	0.1333	0	0.3333	0.3333	0	0
1.12	0.06667	0	0	0	0	0.3333
1.13	0.1333	0.3333	0	0	0.3333	0
1.14	0	0	0	0	0	0
1.15	0	0	0	0	0	0
1.16	0	0	0	0	0	0
1.17	0.1333	0.3333	0.3333	0	0	0
1.18	0	0	0	0	0	0
1.19	0.06667	0	0	0	0.3333	0
1.2	0	0	0	0	0	0
1.21	0.06667	0	0	0	0.3333	0
1.22	0.1333	0.3333	0	0	0.3333	0
1.23	0	0	0	0	0	0
1.24	0	0	0	0	0	0
1.25	0.06667	0	0	0.3333	0	0
1.26	0.06667	0	0	0	0	0.3333
1.27	0.2667	0.6667	0.3333	0.3333	0	0
1.28	0.06667	0	0	0	0	0.3333
1.29	0.1333	0	0	0	0.3333	0.3333
1.3	0.06667	0	0	0.3333	0	0
1.31	0	0	0	0	0	0
1.32	0	0	0	0	0	0
1.33	0.06667	0	0.3333	0	0	0
1.34	0	0	0	0	0	0
1.35	0	0	0	0	0	0
1.36	0.06667	0	0.3333	0	0	0
1.37	0	0	0	0	0	0
1.38	0.1333	0	0.3333	0.3333	0	0
1.39	0	0	0	0	0	0
1.4	0	0	0	0	0	0
1.41	0.06667	0	0	0.3333	0	0
1.42	0	0	0	0	0	0
1.43	0	0	0	0	0	0
1.44	0	0	0	0	0	0
1.45	0	0	0	0	0	0
1.46	0	0	0	0	0	0
1.47	0.1333	0	0	0.6667	0	0
1.48	0	0	0	0	0	0
1.49	0	0	0	0	0	0
1.5	0.06667	0	0	0	0	0.3333
1.51	0	0	0	0	0	0
1.52	0.06667	0.3333	0	0	0	0
1.53	0.06667	0	0.3333	0	0	0
1.54	0	0	0	0	0	0
1.55	0	0	0	0	0	0
1.56	0	0	0	0	0	0
1.57	0	0	0	0	0	0
1.58	0.06667	0.3333	0	0	0	0
1.59	0.06667	0.3333	0	0	0	0
1.6	0	0	0	0	0	0
1.61	0	0	0	0	0	0
1.62	0.06667	0	0	0.3333	0	0
1.63	0.06667	0.3333	0	0	0	0
1.64	0	0	0	0	0	0
1.65	0	0	0	0	0	0
1.66	0	0	0	0	0	0
1.67	0	0	0	0	0	0
1.68	0	0	0	0	0	0
1.69	0	0	0	0	0	0
1.7	0	0	0	0	0	0
1.71	0	0	0	0	0	0
1.72	0	0	0	0	0	0
1.73	0	0	0	0	0	0
1.74	0.06667	0	0.3333	0	0	0
1.75	0	0	0	0	0	0
1.76	0	0	0	0	0	0
1.77	0	0	0	0	0	0
1.78	0	0	0	0	0	0
1.79	0.06667	0	0	0.3333	0	0
1.8	0	0	0	0	0	0
1.81	0.1333	0.3333	0.3333	0	0	0
1.82	0	0	0	0	0	0
1.83	0	0	0	0	0	0
1.84	0.1333	0.6667	0	0	0	0
1.85	0	0	0	0	0	0
1.86	0.06667	0.3333	0	0	0	0
1.87	0	0	0	0	0	0
1.88	0	0	0	0	0	0
1.89	0	0	0	0	0	0
1.9	0	0	0	0	0	0
1.91	0.06667	0.3333	0	0	0	0
1.92	0	0	0	0	0	0
1.93	0	0	0	0	0	0
1.94	0	0	0	0	0	0
1.95	0	0	0	0	0	0
1.96	0.06667	0.3333	0	0	0	0
1.97	0	0	0	0	0	0
1.98	0	0	0	0	0	0
1.99	0	0	0	0	0	0
2	0	0	0	0	0	0
2.01	0	0	0	0	0	0
2.02	0	0	0	0	0	0
2.03	0	0	0	0	0	0
2.04	0.06667	0.3333	0	0	0	0
2.05	0	0	0	0	0	0
2.06	0.06667	0	0.3333	0	0	0
2.07	0.1333	0	0.3333	0	0	0.3333
2.08	0	0	0	0	0	0
2.09	0.06667	0	0.3333	0	0	0
2.1	0	0	0	0	0	0
2.11	0.06667	0.3333	0	0	0	0
2.12	0	0	0	0	0	0
2.13	0	0	0	0	0	0
2.14	0	0	0	0	0	0
2.15	0	0	0	0	0	0
2.16	0	0	0	0	0	0
2.17	0	0	0	0	0	0
2.18	0.06667	0	0	0	0	0.3333
2.19	0	0	0	0	0	0
2.2	0	0	0	0	0	0
2.21	0.06667	0.3333	0	0	0	0
2.22	0	0	0	0	0	0
2.23	0	0	0	0	0	0
2.24	0	0	0	0	0	0
2.25	0	0	0	0	0	0
2.26	0	0	0	0	0	0
2.27	0.06667	0	0	0	0	0.3333
2.28	0.06667	0	0	0	0.3333	0
2.29	0	0	0	0	0	0
2.3	0	0	0	0	0	0
2.31	0.06667	0	0	0	0.3333	0
2.32	0.06667	0	0.3333	0	0	0
2.33	0	0	0	0	0	0
2.34	0	0	0	0	0	0
2.35	0	0	0	0	0	0
2.36	0	0	0	0	0	0
2.37	0	0	0	0	0	0
2.38	0	0	0	0	0	0
2.39	0	0	0	0	0	0
2.4	0	0	0	0	0	0
2.41	0.06667	0	0.3333	0	0	0
2.42	0	0	0	0	0	0
2.43	0	0	0	0	0	0
2.44	0.06667	0	0	0.3333	0	0
2.45	0.06667	0	0	0	0	0.3333
2.46	0	0	0	0	0	0
2.47	0	0	0	0	0	0
2.48	0.06667	0	0	0	0	0.3333
2.49	0	0	0	0	0	0
2.5	0	0	0	0	0	0
2.51	0	0	0	0	0	0
2.52	0	0	0	0	0	0
2.53	0	0	0	0	0	0
2.54	0.06667	0.3333	0	0	0	0
2.55	0	0	0	0	0	0
2.56	0.06667	0	0	0.3333	0	0
2.57	0.06667	0.3333	0	0	0	0
2.58	0	0	0	0	0	0
2.59	0.06667	0	0	0.3333	0	0
2.6	0	0	0	0	0	0
2.61	0.06667	0	0	0	0	0.3333
2.62	0	0	0	0	0	0
2.63	0.06667	0	0	0	0.3333	0
2.64	0	0	0	0	0	0
2.65	0.06667	0	0.3333	0	0	0
2.66	0	0	0	0	0	0
2.67	0	0	0	0	0	0
2.68	0	0	0	0	0	0
2.69	0	0	0	0	0	0
2.7	0	0	0	0	0	0
2.71	0.06667	0	0	0	0	0.3333
2.72	0	0	0	0	0	0
2.73	0.06667	0	0	0.3333	0	0
2.74	0	0	0	0	0	0
2.75	0.06667	0	0	0	0	0.3333
2.76	0	0	0	0	0	0
2.77	0.06667	0.3333	0	0	0	0
2.78	0	0	0	0	0	0
2.79	0	0	0	0	0	0
2.8	0	0	0	0	0	0
2.81	0.06667	0	0.3333	0	0	0
2.82	0	0	0	0	0	0
2.83	0	0	0	0	0	0

## Sheet: 116u
Electron energy / eV	Mean ion intensity / cps	Ion intensity for consecutive runs / cps
-0.36	0	0	0	0	0	0
-0.35	0	0	0	0	0	0
-0.34	0.06667	0	0	0	0	0.3333
-0.33	0	0	0	0	0	0
-0.32	0	0	0	0	0	0
-0.31	0	0	0	0	0	0
-0.3	0.06667	0.3333	0	0	0	0
-0.29	0	0	0	0	0	0
-0.28	0	0	0	0	0	0
-0.27	0	0	0	0	0	0
-0.26	0	0	0	0	0	0
-0.25	0	0	0	0	0	0
-0.24	0	0	0	0	0	0
-0.23	0	0	0	0	0	0
-0.22	0	0	0	0	0	0
-0.21	0	0	0	0	0	0
-0.2	0	0	0	0	0	0
-0.19	0.06667	0	0	0	0	0.3333
-0.18	0.06667	0.3333	0	0	0	0
-0.17	0.06667	0.3333	0	0	0	0
-0.16	0.2	0.6667	0.3333	0	0	0
-0.15	0	0	0	0	0	0
-0.14	0.1333	0.3333	0	0	0.3333	0
-0.13	0	0	0	0	0	0
-0.12	0.1333	0.3333	0	0.3333	0	0
-0.11	0.1333	0.3333	0.3333	0	0	0
-0.1	0.3333	1	0	0.3333	0	0.3333
-0.09	0.7333	1.667	0.3333	0.6667	0.3333	0.6667
-0.08	1.067	3	0.3333	1.333	0.3333	0.3333
-0.07	1.933	2.333	2.667	2.333	1	1.333
-0.06	1.667	3	0.6667	1.333	2	1.333
-0.05	2.8	3.333	3.333	2.667	1.333	3.333
-0.04	3.067	5.333	1	3	2	4
-0.03	2.933	3	2.333	2.667	3.333	3.333
-0.02	5.267	6	6.667	4.333	4.667	4.667
-0.01	4.6	5.667	3	4.333	4.333	5.667
0	5.6	5	5	4.667	8	5.333
0.01	4.133	5.667	5.333	3.333	4.333	2
0.02	5.133	4	7	4.667	6.667	3.333
0.03	4.333	3.333	3.333	7	4.333	3.667
0.04	4.667	4.667	6.333	3	5.333	4
0.05	3.933	1.667	5.667	4.333	3	5
0.06	4	3.667	2.333	5.667	3.667	4.667
0.07	3.933	1.667	5.667	3.667	4	4.667
0.08	2.867	1.333	1.667	2.667	5	3.667
0.09	2.933	2	3.333	3.333	3	3
0.1	1.8	1	2	1.667	1	3.333
0.11	2.267	2	2.333	2	3.333	1.667
0.12	1.733	0.6667	1	2.667	3	1.333
0.13	1.867	1.667	2.667	2.333	1.333	1.333
0.14	1.267	1	1.667	1.333	0.6667	1.667
0.15	1.067	0.6667	0.6667	0.3333	2	1.667
0.16	1.4	2	2.333	0.6667	1.667	0.3333
0.17	1.467	1.333	2.333	0.6667	1.333	1.667
0.18	1.067	1.333	1.667	0.3333	1	1
0.19	1.267	1	2	1.333	1	1
0.2	1.2	1.333	2	1	0.6667	1
0.21	0.8667	0.3333	1.333	0.6667	1	1
0.22	0.8	0.3333	1	0	2.333	0.3333
0.23	0.8667	0.6667	1	0.6667	0.6667	1.333
0.24	1.4	1.333	1	1	2	1.667
0.25	0.4667	0	0.3333	0.3333	0.6667	1
0.26	0.6667	0.6667	0.3333	1	0.6667	0.6667
0.27	0.8667	0.6667	0.6667	1.333	1	0.6667
0.28	0.9333	0.3333	0.3333	1.333	1.333	1.333
0.29	0.5333	0.6667	0.3333	0.3333	0.6667	0.6667
0.3	0.7333	0.3333	1.333	1	0.6667	0.3333
0.31	0.7333	0.3333	1	1	0.3333	1
0.32	1.067	0.6667	1	2.333	0	1.333
0.33	0.9333	1	1	0.6667	1	1
0.34	0.8667	1	1.333	0	1.333	0.6667
0.35	0.5333	0.3333	1	1	0.3333	0
0.36	0.5333	1.333	0.6667	0	0.3333	0.3333
0.37	0.2667	0.3333	0.6667	0.3333	0	0
0.38	0.4667	0.3333	0.6667	1	0	0.3333
0.39	0.2667	0	0.6667	0	0.3333	0.3333
0.4	0.4	0.3333	0.6667	0.3333	0.6667	0
0.41	0.2	0	0.3333	0	0.6667	0
0.42	0.4667	0	0.3333	0.6667	0.6667	0.6667
0.43	0.4667	0.6667	0.6667	0.3333	0.3333	0.3333
0.44	0.2	0	0.3333	0	0.6667	0
0.45	0.2667	1	0	0.3333	0	0
0.46	0.1333	0.3333	0	0	0.3333	0
0.47	0.3333	0	1	0.3333	0	0.3333
0.48	0.2	0	0.3333	0.3333	0.3333	0
0.49	0.1333	0	0	0.3333	0.3333	0
0.5	0.1333	0	0	0.6667	0	0
0.51	0.2667	0.6667	0.3333	0.3333	0	0
0.52	0.1333	0	0	0	0	0.6667
0.53	0.1333	0	0	0	0.3333	0.3333
0.54	0.2667	0.3333	0.3333	0	0.6667	0
0.55	0.2667	0	0.3333	0	0.6667	0.3333
0.56	0.06667	0.3333	0	0	0	0
0.57	0.1333	0	0	0	0.3333	0.3333
0.58	0.06667	0	0	0.3333	0	0
0.59	0	0	0	0	0	0
0.6	0.2	0	0.3333	0.3333	0.3333	0
0.61	0.1333	0	0.3333	0	0.3333	0
0.62	0.06667	0	0.3333	0	0	0
0.63	0.06667	0	0	0	0	0.3333
0.64	0.1333	0.3333	0	0.3333	0	0
0.65	0.4	0.3333	0.3333	1.333	0	0
0.66	0.1333	0.3333	0.3333	0	0	0
0.67	0.1333	0.3333	0	0	0.3333	0
0.68	0.1333	0	0	0	0	0.6667
0.69	0.1333	0	0	0	0.6667	0
0.7	0.1333	0.6667	0	0	0	0
0.71	0.1333	0.3333	0	0	0.3333	0
0.72	0.06667	0	0	0	0.3333	0
0.73	0.2	0.3333	0.3333	0.3333	0	0
0.74	0.06667	0	0	0	0.3333	0
0.75	0.1333	0	0	0	0	0.6667
0.76	0.2667	0	0.6667	0	0.6667	0
0.77	0.06667	0	0.3333	0	0	0
0.78	0.1333	0	0	0	0.6667	0
0.79	0.06667	0	0	0	0	0.3333
0.8	0	0	0	0	0	0
0.81	0	0	0	0	0	0
0.82	0.06667	0	0	0.3333	0	0
0.83	0.06667	0	0	0.3333	0	0
0.84	0.06667	0	0	0	0	0.3333
0.85	0	0	0	0	0	0
0.86	0.2	0	0.6667	0.3333	0	0
0.87	0.2	0	0.3333	0	0.6667	0
0.88	0.06667	0	0	0.3333	0	0
0.89	0	0	0	0	0	0
0.9	0.2	0.3333	0.6667	0	0	0
0.91	0	0	0	0	0	0
0.92	0.2	0	0.6667	0	0	0.3333
0.93	0.06667	0	0.3333	0	0	0
0.94	0	0	0	0	0	0
0.95	0	0	0	0	0	0
0.96	0.2	0	0	0.3333	0.6667	0
0.97	0.06667	0	0	0	0	0.3333
0.98	0.1333	0.3333	0	0.3333	0	0
0.99	0.06667	0.3333	0	0	0	0
1	0.06667	0.3333	0	0	0	0
1.01	0	0	0	0	0	0
1.02	0	0	0	0	0	0
1.03	0	0	0	0	0	0
1.04	0.06667	0	0	0	0	0.3333
1.05	0	0	0	0	0	0
1.06	0.1333	0	0	0	0	0.6667
1.07	0.06667	0	0	0	0.3333	0
1.08	0.1333	0	0.3333	0	0.3333	0
1.09	0	0	0	0	0	0
1.1	0.06667	0	0	0	0	0.3333
1.11	0.06667	0.3333	0	0	0	0
1.12	0	0	0	0	0	0
1.13	0	0	0	0	0	0
1.14	0	0	0	0	0	0
1.15	0.06667	0	0	0	0.3333	0
1.16	0	0	0	0	0	0
1.17	0.06667	0	0.3333	0	0	0
1.18	0.06667	0	0.3333	0	0	0
1.19	0.06667	0	0	0	0	0.3333
1.2	0	0	0	0	0	0
1.21	0	0	0	0	0	0
1.22	0.2	0.3333	0	0	0.3333	0.3333
1.23	0	0	0	0	0	0
1.24	0	0	0	0	0	0
1.25	0.06667	0.3333	0	0	0	0
1.26	0.06667	0	0	0.3333	0	0
1.27	0	0	0	0	0	0
1.28	0.06667	0	0	0.3333	0	0
1.29	0	0	0	0	0	0
1.3	0	0	0	0	0	0
1.31	0	0	0	0	0	0
1.32	0.06667	0	0	0	0	0.3333
1.33	0.06667	0	0	0	0.3333	0
1.34	0	0	0	0	0	0
1.35	0	0	0	0	0	0
1.36	0	0	0	0	0	0
1.37	0	0	0	0	0	0
1.38	0.1333	0.3333	0	0.3333	0	0
1.39	0	0	0	0	0	0
1.4	0	0	0	0	0	0
1.41	0	0	0	0	0	0
1.42	0.2	0.3333	0.3333	0.3333	0	0
1.43	0.06667	0.3333	0	0	0	0
1.44	0.06667	0	0.3333	0	0	0
1.45	0	0	0	0	0	0
1.46	0	0	0	0	0	0
1.47	0	0	0	0	0	0
1.48	0.06667	0	0.3333	0	0	0
1.49	0	0	0	0	0	0
1.5	0.06667	0.3333	0	0	0	0
1.51	0.06667	0.3333	0	0	0	0
1.52	0.06667	0	0	0	0.3333	0
1.53	0.06667	0	0	0	0.3333	0
1.54	0	0	0	0	0	0
1.55	0	0	0	0	0	0
1.56	0	0	0	0	0	0
1.57	0	0	0	0	0	0
1.58	0	0	0	0	0	0
1.59	0	0	0	0	0	0
1.6	0	0	0	0	0	0
1.61	0	0	0	0	0	0
1.62	0.2	0.6667	0.3333	0	0	0
1.63	0	0	0	0	0	0
1.64	0	0	0	0	0	0
1.65	0	0	0	0	0	0
1.66	0.06667	0.3333	0	0	0	0
1.67	0	0	0	0	0	0
1.68	0.1333	0	0	0	0.3333	0.3333
1.69	0	0	0	0	0	0
1.7	0	0	0	0	0	0
1.71	0	0	0	0	0	0
1.72	0.1333	0.3333	0	0	0	0.3333
1.73	0.2	0.3333	0	0	0.3333	0.3333
1.74	0	0	0	0	0	0
1.75	0	0	0	0	0	0
1.76	0.2	0	0.6667	0	0.3333	0
1.77	0.06667	0	0.3333	0	0	0
1.78	0.06667	0	0.3333	0	0	0
1.79	0.2	0.3333	0	0.6667	0	0
1.8	0.06667	0	0.3333	0	0	0
1.81	0	0	0	0	0	0
1.82	0	0	0	0	0	0
1.83	0	0	0	0	0	0
1.84	0	0	0	0	0	0
1.85	0.06667	0	0	0.3333	0	0
1.86	0	0	0	0	0	0
1.87	0	0	0	0	0	0
1.88	0	0	0	0	0	0
1.89	0	0	0	0	0	0
1.9	0	0	0	0	0	0
1.91	0.06667	0	0	0.3333	0	0
1.92	0.1333	0.3333	0	0	0	0.3333
1.93	0	0	0	0	0	0
1.94	0	0	0	0	0	0
1.95	0	0	0	0	0	0
1.96	0.06667	0	0	0	0	0.3333
1.97	0	0	0	0	0	0
1.98	0	0	0	0	0	0
1.99	0	0	0	0	0	0
2	0	0	0	0	0	0
2.01	0.06667	0	0	0	0	0.3333
2.02	0	0	0	0	0	0
2.03	0	0	0	0	0	0
2.04	0.06667	0	0	0.3333	0	0
2.05	0	0	0	0	0	0
2.06	0	0	0	0	0	0
2.07	0	0	0	0	0	0
2.08	0	0	0	0	0	0
2.09	0.06667	0	0	0	0	0.3333
2.1	0	0	0	0	0	0
2.11	0	0	0	0	0	0
2.12	0	0	0	0	0	0
2.13	0	0	0	0	0	0
2.14	0	0	0	0	0	0
2.15	0	0	0	0	0	0
2.16	0	0	0	0	0	0
2.17	0	0	0	0	0	0
2.18	0.06667	0	0.3333	0	0	0
2.19	0	0	0	0	0	0
2.2	0	0	0	0	0	0
2.21	0	0	0	0	0	0
2.22	0	0	0	0	0	0
2.23	0	0	0	0	0	0
2.24	0	0	0	0	0	0
2.25	0.1333	0	0	0	0.3333	0.3333
2.26	0	0	0	0	0	0
2.27	0.06667	0	0	0.3333	0	0
2.28	0	0	0	0	0	0
2.29	0	0	0	0	0	0
2.3	0	0	0	0	0	0
2.31	0	0	0	0	0	0
2.32	0.06667	0	0	0.3333	0	0
2.33	0.06667	0	0	0	0	0.3333
2.34	0	0	0	0	0	0
2.35	0	0	0	0	0	0
2.36	0.06667	0	0	0	0.3333	0
2.37	0	0	0	0	0	0
2.38	0	0	0	0	0	0
2.39	0	0	0	0	0	0
2.4	0	0	0	0	0	0
2.41	0	0	0	0	0	0
2.42	0	0	0	0	0	0
2.43	0.06667	0	0.3333	0	0	0
2.44	0	0	0	0	0	0
2.45	0	0	0	0	0	0
2.46	0	0	0	0	0	0
2.47	0.06667	0	0	0	0	0.3333
2.48	0.06667	0.3333	0	0	0	0
2.49	0	0	0	0	0	0
2.5	0	0	0	0	0	0
2.51	0	0	0	0	0	0
2.52	0	0	0	0	0	0
2.53	0	0	0	0	0	0
2.54	0	0	0	0	0	0
2.55	0	0	0	0	0	0
2.56	0	0	0	0	0	0
2.57	0	0	0	0	0	0
2.58	0	0	0	0	0	0
2.59	0.06667	0	0	0.3333	0	0
2.6	0	0	0	0	0	0
2.61	0	0	0	0	0	0
2.62	0	0	0	0	0	0
2.63	0	0	0	0	0	0
2.64	0	0	0	0	0	0
2.65	0	0	0	0	0	0
2.66	0	0	0	0	0	0
2.67	0	0	0	0	0	0
2.68	0	0	0	0	0	0
2.69	0	0	0	0	0	0
2.7	0	0	0	0	0	0
2.71	0	0	0	0	0	0
2.72	0	0	0	0	0	0
2.73	0	0	0	0	0	0
2.74	0	0	0	0	0	0
2.75	0	0	0	0	0	0
2.76	0.2	0.6667	0	0.3333	0	0
2.77	0	0	0	0	0	0
2.78	0	0	0	0	0	0
2.79	0.06667	0.3333	0	0	0	0
2.8	0	0	0	0	0	0
2.81	0.06667	0	0	0	0.3333	0
2.82	0	0	0	0	0	0
2.83	0	0	0	0	0	0
2.84	0	0	0	0	0	0

## Sheet: 126u
Electron energy / eV	Mean ion intensity / cps	Ion intensity for consecutive runs / cps
-0.3	0	0	0	0	0	0
-0.27	0	0	0	0	0	0
-0.24	0	0	0	0	0	0
-0.21	0	0	0	0	0	0
-0.18	0	0	0	0	0	0
-0.15	0	0	0	0	0	0
-0.12	0	0	0	0	0	0
-0.09	0	0	0	0	0	0
-0.06	0	0	0	0	0	0
-0.03	0	0	0	0	0	0
0	0	0	0	0	0	0
0.03	0.06667	0.3333	0	0	0	0
0.06	0.06667	0.3333	0	0	0	0
0.09	0	0	0	0	0	0
0.12	0	0	0	0	0	0
0.15	0	0	0	0	0	0
0.18	0	0	0	0	0	0
0.21	0	0	0	0	0	0
0.24	0	0	0	0	0	0
0.27	0.06667	0	0	0.3333	0	0
0.3	0.1333	0	0	0.3333	0.3333	0
0.33	0.1333	0	0.3333	0	0	0.3333
0.36	0	0	0	0	0	0
0.39	0.2	0	0.6667	0	0.3333	0
0.42	0.2	0.3333	0.3333	0	0	0.3333
0.45	0.4667	1	0.3333	0.3333	0.3333	0.3333
0.48	0.6	0.6667	1.333	0	0.3333	0.6667
0.51	0.6667	2.333	0.3333	0.3333	0	0.3333
0.54	1.667	3.333	1	1	1.667	1.333
0.57	2.533	2.333	2.667	2.667	3	2
0.6	2.933	2.333	2	3.333	3.667	3.333
0.63	4.8	7	4.333	4	5	3.667
0.66	4.933	6	6.333	3.333	3.667	5.333
0.69	5.2	8.333	6.333	3.333	3.667	4.333
0.72	7.333	8.333	6.667	8.333	7	6.333
0.75	5.733	5.667	6.333	6.667	6.667	3.333
0.78	6.333	8.667	6.667	4.667	5.667	6
0.81	8	8.333	8	11.33	6.667	5.667
0.84	6.933	6.333	9.333	8.667	4.667	5.667
0.87	8.067	7.333	7.333	8.333	8.333	9
0.9	7.6	8.333	9	6.333	9.667	4.667
0.93	6.4	5.667	7	9.333	4.333	5.667
0.96	7.467	6	9.333	7.333	7	7.667
0.99	6.2	4	6	5.333	7.667	8
1.02	5.2	6.333	5.667	3.333	4	6.667
1.05	5.067	5	4.333	4	6.667	5.333
1.08	3.733	2.667	2.333	5	4.333	4.333
1.11	3.733	2.333	6.333	3	3	4
1.14	3.2	2.667	3	5.333	1.667	3.333
1.17	2.867	4.667	2.667	2.667	3	1.333
1.2	3.4	4.333	4.667	1.667	2	4.333
1.23	2.867	2	2.333	2.333	3.667	4
1.26	2.667	2.667	2.667	2	4.333	1.667
1.29	3.533	4.333	4.333	3.333	3.333	2.333
1.32	3.067	1	4.333	2.667	2.667	4.667
1.35	3.067	1.333	3.667	3.667	3.667	3
1.38	2.533	3.667	2.667	2.333	2	2
1.41	1.867	2.667	1.333	1.667	2	1.667
1.44	2.733	3.333	5.333	2.333	1.667	1
1.47	2.8	1.667	3.667	2	4.667	2
1.5	2.133	2	3	2.333	1.333	2
1.53	1.6	1.333	2.667	1	1.667	1.333
1.56	1.4	1	1.667	0.6667	2	1.667
1.59	1.6	1.333	1.333	0.6667	3	1.667
1.62	1.533	1.333	1.667	2.333	1	1.333
1.65	1.4	1.667	1.667	0.3333	1.667	1.667
1.68	1.267	1.333	1	0.3333	2	1.667
1.71	1.333	2	1	2	1.333	0.3333
1.74	1.467	2	0.6667	1.333	2	1.333
1.77	1.6	1.667	1	2.333	1.333	1.667
1.8	0.8667	1.667	1	0.3333	0	1.333
1.83	1.333	1	1	0.6667	2.667	1.333
1.86	1.133	0.6667	1.667	1	1	1.333
1.89	0.8667	0.6667	0.3333	2	0.3333	1
1.92	1.2	1.333	0.6667	1.667	0.6667	1.667
1.95	1.467	0.6667	1.333	1.333	1.667	2.333
1.98	0.6	0	0.3333	0.3333	1.333	1
2.01	0.8	0.6667	0.6667	1	0.3333	1.333
2.04	1.133	0.6667	1	1.667	1.667	0.6667
2.07	0.6667	1.667	0.6667	0.3333	0.3333	0.3333
2.1	0.5333	0.3333	0.6667	0.6667	0.3333	0.6667
2.13	0.5333	0.6667	0.3333	0	0.6667	1
2.16	0.2667	0	0.3333	0.6667	0	0.3333
2.19	0.5333	0.6667	0	1.333	0.3333	0.3333
2.22	0.6	0	1	1	1	0
2.25	0.6667	0.3333	0.3333	0.6667	0	2
2.28	0.2667	0	0.6667	0.6667	0	0
2.31	0.4667	0	0.3333	1	0.3333	0.6667
2.34	0.6667	0.6667	0.6667	0.6667	1	0.3333
2.37	0.2667	0.6667	0.3333	0	0.3333	0
2.4	0.4	0.3333	0.3333	0.6667	0.6667	0
2.43	0.2667	0	0	0	0.6667	0.6667
2.46	0.4667	1.333	0	0.3333	0.6667	0
2.49	0.6	1.333	0.3333	0.6667	0.3333	0.3333
2.52	0.2	0.6667	0.3333	0	0	0
2.55	0.1333	0	0	0	0.3333	0.3333
2.58	0.4	0.3333	0.3333	0.6667	0.3333	0.3333
2.61	0.4667	0.3333	1	0.3333	0.3333	0.3333
2.64	0.06667	0	0	0	0.3333	0
2.67	0.2	0	0	0.3333	0	0.6667
2.7	0.1333	0.3333	0	0.3333	0	0
2.73	0.2	0	0	0.3333	0	0.6667
2.76	0	0	0	0	0	0
2.79	0.06667	0.3333	0	0	0	0
2.82	0	0	0	0	0	0
2.85	0.2667	0	0.3333	1	0	0
2.88	0.1333	0	0	0	0.3333	0.3333
2.91	0.2	0	0	0.3333	0.3333	0.3333
2.94	0.2	0	0	0	1	0
2.97	0.06667	0	0	0	0.3333	0
3	0.4667	0.3333	0.3333	0.3333	1	0.3333
3.03	0.2	0.3333	0.3333	0.3333	0	0
3.06	0.3333	0.6667	0	0.3333	0.3333	0.3333
3.09	0.2	0	1	0	0	0
3.12	0.06667	0	0.3333	0	0	0
3.15	0.1333	0.3333	0	0	0.3333	0
3.18	0.1333	0.3333	0.3333	0	0	0
3.21	0.2667	0.6667	0	0	0.6667	0
3.24	0.06667	0	0	0.3333	0	0
3.27	0.06667	0	0	0	0.3333	0
3.3	0.4667	1	0.6667	0	0.3333	0.3333
3.33	0.2	0	0	0.3333	0	0.6667
3.36	0.2667	0.3333	0.3333	0.3333	0.3333	0
3.39	0.06667	0.3333	0	0	0	0
3.42	0	0	0	0	0	0
3.45	0.3333	0	0	0.3333	1.333	0
3.48	0.2667	0	0	0.6667	0.3333	0.3333
3.51	0	0	0	0	0	0
3.54	0.3333	0	0.6667	1	0	0
3.57	0.06667	0	0	0.3333	0	0
3.6	0.2	0	0	0	1	0
3.63	0.06667	0	0	0	0	0.3333
3.66	0.3333	0.3333	0.6667	0.6667	0	0
3.69	0	0	0	0	0	0
3.72	0.06667	0	0	0	0.3333	0
3.75	0.1333	0	0	0.3333	0	0.3333
3.78	0.1333	0.3333	0	0	0	0.3333
3.81	0	0	0	0	0	0
3.84	0.06667	0	0.3333	0	0	0
3.87	0.1333	0	0.3333	0	0.3333	0
3.9	0.06667	0	0.3333	0	0	0
3.93	0.2667	0.3333	0.6667	0.3333	0	0
3.96	0.2667	0.3333	0	0.3333	0.3333	0.3333
3.99	0.2667	0.3333	0.6667	0	0	0.3333
4.02	0.06667	0	0.3333	0	0	0
4.05	0.06667	0.3333	0	0	0	0
4.08	0	0	0	0	0	0
4.11	0	0	0	0	0	0
4.14	0.06667	0	0	0	0.3333	0
4.17	0.2	0.3333	0	0.6667	0	0
4.2	0.06667	0	0	0	0.3333	0
4.23	0.2667	0.3333	0.3333	0	0.3333	0.3333
4.26	0.06667	0	0	0	0.3333	0
4.29	0.2	0.3333	0	0	0.6667	0
4.32	0.06667	0	0.3333	0	0	0
4.35	0.06667	0	0	0	0	0.3333
4.38	0.06667	0	0.3333	0	0	0
4.41	0.2	0.3333	0	0.3333	0.3333	0
4.44	0	0	0	0	0	0
4.47	0	0	0	0	0	0
4.5	0.06667	0	0	0.3333	0	0
4.53	0.1333	0.3333	0	0.3333	0	0
4.56	0.1333	0.3333	0.3333	0	0	0
4.59	0.2	0	0	0	0	1
4.62	0.1333	0	0.3333	0	0.3333	0
4.65	0.1333	0	0.6667	0	0	0
4.68	0.06667	0	0	0.3333	0	0
4.71	0.1333	0	0.3333	0	0	0.3333
4.74	0.06667	0	0	0	0	0.3333
4.77	0.1333	0	0	0.3333	0	0.3333
4.8	0.06667	0	0.3333	0	0	0
4.83	0.06667	0	0	0	0.3333	0
4.86	0	0	0	0	0	0
4.89	0.06667	0	0	0	0	0.3333
4.92	0.2	0	0.3333	0	0.3333	0.3333
4.95	0.06667	0	0.3333	0	0	0
4.98	0	0	0	0	0	0
5.01	0.1333	0.3333	0.3333	0	0	0
5.04	0	0	0	0	0	0
5.07	0	0	0	0	0	0
5.1	0	0	0	0	0	0
5.13	0	0	0	0	0	0
5.16	0.06667	0	0	0	0	0.3333
5.19	0	0	0	0	0	0
5.22	0.1333	0	0.3333	0	0	0.3333
5.25	0.06667	0	0	0	0	0.3333
5.28	0.1333	0	0	0	0.6667	0
5.31	0.06667	0	0.3333	0	0	0
5.34	0	0	0	0	0	0
5.37	0	0	0	0	0	0
5.4	0	0	0	0	0	0
5.43	0.06667	0.3333	0	0	0	0
5.46	0	0	0	0	0	0
5.49	0.06667	0	0.3333	0	0	0
5.52	0	0	0	0	0	0
5.55	0.06667	0	0	0	0	0.3333
5.58	0.06667	0.3333	0	0	0	0
5.61	0	0	0	0	0	0
5.64	0.06667	0	0	0	0.3333	0
5.67	0.2	0.3333	0.3333	0	0	0.3333
5.7	0	0	0	0	0	0
5.73	0	0	0	0	0	0
5.76	0	0	0	0	0	0
5.79	0.1333	0.3333	0	0	0	0.3333
5.82	0	0	0	0	0	0
5.85	0.2667	0.3333	0.6667	0.3333	0	0
5.88	0	0	0	0	0	0
5.91	0	0	0	0	0	0
5.94	0.06667	0	0	0	0.3333	0
5.97	0	0	0	0	0	0
6	0	0	0	0	0	0
6.03	0.06667	0	0	0	0.3333	0
6.06	0	0	0	0	0	0
6.09	0	0	0	0	0	0
6.12	0.1333	0	0	0.3333	0.3333	0
6.15	0	0	0	0	0	0
6.18	0	0	0	0	0	0
6.21	0	0	0	0	0	0
6.24	0	0	0	0	0	0
6.27	0.06667	0	0	0	0	0.3333
6.3	0.06667	0.3333	0	0	0	0
6.33	0.06667	0	0	0	0.3333	0
6.36	0	0	0	0	0	0
6.39	0	0	0	0	0	0
6.42	0	0	0	0	0	0
6.45	0.06667	0	0	0	0.3333	0
6.48	0	0	0	0	0	0
6.51	0	0	0	0	0	0
6.54	0	0	0	0	0	0
6.57	0.06667	0	0	0.3333	0	0
6.6	0.06667	0	0	0	0.3333	0
6.63	0	0	0	0	0	0
6.66	0	0	0	0	0	0
6.69	0	0	0	0	0	0
6.72	0	0	0	0	0	0
6.75	0	0	0	0	0	0
6.78	0	0	0	0	0	0
6.81	0.06667	0	0	0	0.3333	0
6.84	0.2	0.3333	0.3333	0.3333	0	0
6.87	0	0	0	0	0	0
6.9	0	0	0	0	0	0
6.93	0	0	0	0	0	0
6.96	0.06667	0	0	0	0	0.3333
6.99	0.06667	0	0.3333	0	0	0
7.02	0.06667	0.3333	0	0	0	0
7.05	0	0	0	0	0	0
7.08	0	0	0	0	0	0
7.11	0	0	0	0	0	0
7.14	0	0	0	0	0	0
7.17	0.1333	0.3333	0.3333	0	0	0
7.2	0	0	0	0	0	0
7.23	0.1333	0	0.3333	0	0.3333	0
7.26	0	0	0	0	0	0
7.29	0	0	0	0	0	0
7.32	0.06667	0	0.3333	0	0	0
7.35	0.06667	0	0.3333	0	0	0
7.38	0.1333	0	0	0.6667	0	0
7.41	0.06667	0	0	0	0.3333	0
7.44	0.06667	0.3333	0	0	0	0
7.47	0.06667	0.3333	0	0	0	0
7.5	0	0	0	0	0	0
7.53	0	0	0	0	0	0
7.56	0	0	0	0	0	0
7.59	0	0	0	0	0	0
7.62	0	0	0	0	0	0
7.65	0	0	0	0	0	0
7.68	0	0	0	0	0	0
7.71	0	0	0	0	0	0
7.74	0	0	0	0	0	0
7.77	0	0	0	0	0	0
7.8	0	0	0	0	0	0
7.83	0	0	0	0	0	0
7.86	0	0	0	0	0	0
7.89	0.06667	0	0	0	0	0.3333
7.92	0	0	0	0	0	0
7.95	0	0	0	0	0	0
7.98	0	0	0	0	0	0
8.01	0	0	0	0	0	0
8.04	0	0	0	0	0	0
8.07	0.06667	0.3333	0	0	0	0
8.1	0	0	0	0	0	0
8.13	0	0	0	0	0	0
8.16	0.06667	0	0	0.3333	0	0
8.19	0.06667	0	0.3333	0	0	0
8.22	0	0	0	0	0	0
8.25	0	0	0	0	0	0
8.28	0	0	0	0	0	0
8.31	0	0	0	0	0	0
8.34	0	0	0	0	0	0
8.37	0	0	0	0	0	0
8.4	0.06667	0.3333	0	0	0	0
8.43	0.06667	0	0.3333	0	0	0
8.46	0	0	0	0	0	0
8.49	0.06667	0	0	0.3333	0	0
8.52	0	0	0	0	0	0
8.55	0	0	0	0	0	0
8.58	0	0	0	0	0	0
8.61	0	0	0	0	0	0
8.64	0	0	0	0	0	0
8.67	0	0	0	0	0	0
8.7	0	0	0	0	0	0
8.73	0.06667	0	0	0.3333	0	0
8.76	0	0	0	0	0	0
8.79	0	0	0	0	0	0
8.82	0	0	0	0	0	0
8.85	0	0	0	0	0	0
8.88	0.06667	0	0.3333	0	0	0
8.91	0	0	0	0	0	0
8.94	0.06667	0.3333	0	0	0	0
8.97	0	0	0	0	0	0
9	0	0	0	0	0	0
9.03	0.06667	0.3333	0	0	0	0
9.06	0	0	0	0	0	0
9.09	0	0	0	0	0	0
9.12	0	0	0	0	0	0
9.15	0	0	0	0	0	0
9.18	0	0	0	0	0	0
9.21	0	0	0	0	0	0
9.24	0.06667	0	0	0.3333	0	0
9.27	0	0	0	0	0	0
9.3	0	0	0	0	0	0
9.33
9.36
9.39
9.42
9.45
9.48
9.51
9.54
9.57
9.6
9.63
9.66
9.69
9.72
9.75
9.78
9.81
9.84
9.87
9.9
9.93
9.96
9.99
10.02
10.05
10.08
10.11
10.14
10.17
10.2
10.23
10.26
10.29
10.32
10.35
10.38
10.41
10.44
10.47
10.5
10.53
10.56
10.59
10.62
10.65
10.68
10.71
10.74
10.77
10.8
10.83
10.86
10.89
10.92
10.95
10.98
11.01
11.04
11.07
11.1
11.13
11.16
11.19
11.22
11.25
11.28
11.31
11.34
11.37
11.4
11.43
11.46
11.49
11.52
11.55
11.58
11.61
11.64
11.67
11.7
11.73
11.76
11.79
11.82
11.85
11.88
11.91
11.94
11.97
12
12.03
12.06
12.09
12.12
12.15
12.18
12.21
12.24
12.27
12.3
12.33
12.36
12.39
12.42
12.45
12.48
12.51
12.54
12.57
12.6
12.63
12.66
12.69
12.72
12.75
12.78
12.81
12.84
12.87
12.9
12.93
12.96
12.99
13.02
13.05
13.08
13.11
13.14
13.17
13.2
13.23
13.26
13.29
13.32
13.35
13.38
13.41
13.44
13.47
13.5
13.53
13.56
13.59
13.62
13.65
13.68
13.71
13.74
13.77
13.8
13.83
13.86
13.89
13.92
13.95
13.98
14.01
14.04
14.07
14.1
14.13
14.16
14.19
14.22
14.25
14.28
14.31
14.34
14.37
14.4
14.43
14.46
14.49
14.52
14.55
14.58
14.61
14.64
14.67
14.7
14.73
14.76
14.79
14.82
14.85
14.88
14.91
